# Supplementary material for: Research on the Species Diversity and Distribution Patterns of Wild Ribes in Northeast Asia
Source: Plants (Basel). 2025 Jun 11;14(12):1780. doi: 10.3390/plants14121780 (PMC12196608; doi:10.3390/plants14121780)
Supplement: Supplementary file 1 [file plants-14-01780-s001.zip]

Archive with 5 entries (3 files):
- plants-3564284-supplementary/
- plants-3564284-supplementary/Supplementary File/
- plants-3564284-supplementary/Supplementary File/table S1ú║Ribes L in northeast China.xlsx
- plants-3564284-supplementary/Supplementary File/table S2ú║Ribes L in northeast Asia.xls
- plants-3564284-supplementary/Supplementary File/table S3ú║mean value of 20 variables.xlsx
