# Supplementary material for: Research on the Species Diversity and Distribution Patterns of Wild Ribes in Northeast Asia
Source: Plants (Basel). 2025 Jun 11;14(12):1780. doi: 10.3390/plants14121780 (PMC12196608; doi:10.3390/plants14121780)
Supplement: Supplementary file 1 [file plants-14-01780-s001.zip › plants-3564284-supplementary/Supplementary File/table S1ú║Ribes L in northeast China.xlsx]

## Sheet: Sheet1
scientific name	longtitude	latitude	elevation/m
Ribes triste	120.898	51.4261	823
Ribes triste	122.131	50.3201	950.1
Ribes triste	122.051	51.0052	879.9
Ribes triste	121.552	51.1082	1010.2
Ribes triste var.repens	128.173	42.254	1025
Ribes triste var.repens	127.695	42.1089	902
Ribes triste var.repens	129.431	48.4321	478
Ribes mandshuricum	127.577	45.2816	444
Ribes mandshuricum	128.557	42.4784	730
Ribes mandshuricum	128.277	42.3337	879
Ribes mandshuricum	128.264	43.1173	812.5
Ribes mandshuricum	128.264	43.1177	826
Ribes mandshuricum	125.973	42.6128	569.4
Ribes mandshuricum	128.472	42.615	727
Ribes mandshuricum	128.155	43.911	555
Ribes mandshuricum	128.155	43.9094	552
Ribes mandshuricum	128.852	43.4174	627
Ribes mandshuricum	127.967	43.482	590
Ribes mandshuricum	128.258	43.1864	680
Ribes mandshuricum	127.588	43.1104	639.3
Ribes mandshuricum	130.56	42.9691	665
Ribes mandshuricum	127.68	42.9697	680
Ribes mandshuricum	127.78	42.97	639
Ribes mandshuricum	127.872	42.8261	562
Ribes mandshuricum	127.782	42.7528	624.7
Ribes mandshuricum	127.596	42.6035	560
Ribes mandshuricum	127.593	42.5419	696
Ribes mandshuricum	127.592	42.5414	708
Ribes mandshuricum	127.591	42.536	703
Ribes mandshuricum	127.98	42.4665	756.1
Ribes mandshuricum	127.583	42.3226	792.3
Ribes mandshuricum	127.213	42.1713	586
Ribes mandshuricum	127.593	42.101	865
Ribes mandshuricum	127.593	42.1018	868.9
Ribes mandshuricum	128.836	42.6676	616
Ribes mandshuricum	128.834	42.6675	621
Ribes mandshuricum	128.953	42.2577	974
Ribes mandshuricum	126.781	43.3887	481
Ribes mandshuricum	126.779	43.388	401
Ribes mandshuricum	127.577	42.8904	594
Ribes mandshuricum	127.575	42.8908	605
Ribes mandshuricum	126.701	42.8308	456
Ribes mandshuricum	131.067	43.4702	782
Ribes mandshuricum	126.427	42.5889	463
Ribes mandshuricum	126.426	42.5897	465
Ribes mandshuricum	126.242	42.2969	505
Ribes mandshuricum	126.442	42.0151	598
Ribes mandshuricum	126.083	41.2789	754
Ribes mandshuricum	126.094	41.1402	337
Ribes mandshuricum	127.75	43.9783	555
Ribes mandshuricum	127.752	43.9772	570
Ribes mandshuricum	127.758	43.905	487
Ribes mandshuricum	127.062	43.7519	371
Ribes mandshuricum	127.064	43.7524	376
Ribes mandshuricum	127.763	43.6228	571
Ribes mandshuricum	127.762	43.6222	608
Ribes mandshuricum	127.014	42.7396	475
Ribes mandshuricum	127.016	42.5995	677
Ribes mandshuricum	127.014	42.5992	493
Ribes mandshuricum	127.025	42.165	921
Ribes mandshuricum	126.16	44.1642	361.7
Ribes mandshuricum	126.159	44.1636	369.9
Ribes mandshuricum	127.411	42.0279	861.7
Ribes mandshuricum	126.741	41.7966	555.5
Ribes mandshuricum	127.121	41.8127	451
Ribes mandshuricum	126.248	42.1446	626.7
Ribes mandshuricum	126.249	42.1452	641.5
Ribes mandshuricum	126.25	42.1463	656.6
Ribes mandshuricum	125.851	42.0759	476
Ribes mandshuricum	127.245	44.3321	275
Ribes mandshuricum	126.942	44.2498	431
Ribes mandshuricum	125.36	41.8713	546
Ribes mandshuricum	126.162	41.8608	640
Ribes mandshuricum	126.151	42.0784	712
Ribes mandshuricum	129.939	43.1175	350
Ribes mandshuricum	129.519	43.9116	454
Ribes mandshuricum	129.742	43.7645	676
Ribes mandshuricum	129.644	43.5528	299
Ribes mandshuricum	130.334	43.3282	791
Ribes mandshuricum	130.533	43.3263	712.1
Ribes mandshuricum	130.727	43.3225	537
Ribes mandshuricum	130.134	43.2548	529
Ribes mandshuricum	126.748	44.0324	278
Ribes mandshuricum	126.18	43.5165	331
Ribes mandshuricum	128.098	41.7287	1347
Ribes mandshuricum	123.143	40.6718	468
Ribes mandshuricum	125.419	40.8631	369
Ribes mandshuricum	125.376	43.0056	351
Ribes mandshuricum	124.904	42.5328	375
Ribes mandshuricum	124.903	42.5317	383
Ribes mandshuricum	124.976	41.5272	478
Ribes mandshuricum	128.098	45.2609	227
Ribes mandshuricum	127.951	44.9425	251
Ribes mandshuricum	128.372	44.764	482
Ribes mandshuricum	127.223	45.3151	242
Ribes mandshuricum	127.222	45.3148	259
Ribes mandshuricum	133.189	46.397	125
Ribes mandshuricum	133.19	46.3973	131
Ribes mandshuricum	133.042	46.2561	103
Ribes mandshuricum	127.524	45.3199	302
Ribes mandshuricum	127.501	45.1722	266
Ribes mandshuricum	127.71	45.3687	402
Ribes mandshuricum	127.438	44.8568	244
Ribes mandshuricum	127.338	44.7769	218
Ribes mandshuricum	127.757	44.4783	298
Ribes mandshuricum	133.449	46.3265	107
Ribes mandshuricum	127.492	45.4555	298
Ribes mandshuricum	127.894	45.3744	336
Ribes mandshuricum	127.474	45.2226	260
Ribes mandshuricum	127.783	45.5413	324
Ribes mandshuricum	127.377	45.5695	442
Ribes mandshuricum	127.278	45.3196	295
Ribes mandshuricum	128.112	44.6093	337
Ribes mandshuricum	128.261	45.4657	210
Ribes mandshuricum	133.215	46.3214	154
Ribes mandshuricum	133.131	46.3682	124
Ribes mandshuricum	133.033	46.2571	100
Ribes mandshuricum	127.32	45.2361	233
Ribes mandshuricum	127.333	45.3407	271
Ribes mandshuricum	127.522	45.3228	295
Ribes mandshuricum	127.268	45.4994	340
Ribes mandshuricum	130.255	46.57	205
Ribes mandshuricum	127.704	45.245	289
Ribes mandshuricum	127.492	45.4839	323
Ribes mandshuricum	127.492	45.4849	354
Ribes mandshuricum	127.434	45.448	357
Ribes mandshuricum	127.587	45.6514	345
Ribes mandshuricum	129.009	43.8578	583
Ribes mandshuricum	128.987	43.8668	532
Ribes mandshuricum	127.33	44.7821	230
Ribes mandshuricum	128.557	42.4784	730
Ribes mandshuricum	128.277	42.3337	879
Ribes mandshuricum	128.155	43.911	555
Ribes mandshuricum	128.155	43.9094	552
Ribes mandshuricum	128.852	43.4174	627
Ribes mandshuricum	128.836	42.6676	616
Ribes mandshuricum	128.834	42.6675	621
Ribes mandshuricum	128.953	42.2577	974
Ribes mandshuricum	126.781	43.3887	481
Ribes mandshuricum	126.778	43.388	401
Ribes mandshuricum	127.577	42.8904	594
Ribes mandshuricum	127.575	42.8911	605
Ribes mandshuricum	126.701	42.8308	456
Ribes mandshuricum	131.067	43.4699	782
Ribes mandshuricum	126.427	42.5889	463
Ribes mandshuricum	126.426	42.5911	465
Ribes mandshuricum	126.242	42.2969	505
Ribes mandshuricum	126.083	41.2789	754
Ribes mandshuricum	126.094	41.1399	337
Ribes mandshuricum	127.75	43.9783	555
Ribes mandshuricum	127.752	43.9772	570
Ribes mandshuricum	127.758	43.905	487
Ribes mandshuricum	127.062	43.7519	371
Ribes mandshuricum	127.064	43.7524	376
Ribes mandshuricum	127.763	43.6228	571
Ribes mandshuricum	127.762	43.6222	608
Ribes mandshuricum	127.002	42.7396	475
Ribes mandshuricum	127.004	42.5995	677
Ribes mandshuricum	127.003	42.5989	493
Ribes mandshuricum	127.026	42.165	921
Ribes mandshuricum	127.245	44.3321	275
Ribes mandshuricum	126.942	44.2498	431
Ribes mandshuricum	129.939	43.1175	350
Ribes mandshuricum	126.748	44.0324	278
Ribes mandshuricum	126.18	43.5165	331
Ribes mandshuricum	128.098	41.7287	1347
Ribes mandshuricum	128.264	43.1173	812.5
Ribes mandshuricum	128.264	43.1177	826
Ribes mandshuricum	125.973	42.6128	569.4
Ribes mandshuricum	128.472	42.615	727
Ribes mandshuricum	126.442	42.0151	598
Ribes mandshuricum	127.782	42.7528	624.7
Ribes mandshuricum	127.596	42.6035	560
Ribes mandshuricum	127.593	42.5419	696
Ribes mandshuricum	127.592	42.5414	708
Ribes mandshuricum	127.589	42.536	703
Ribes mandshuricum	127.979	42.4665	756.1
Ribes mandshuricum	127.583	42.3226	792.3
Ribes mandshuricum	127.213	42.1713	586
Ribes mandshuricum	127.593	42.101	865
Ribes mandshuricum	127.593	42.1018	868.9
Ribes mandshuricum	127.411	42.0279	861.7
Ribes mandshuricum	126.741	41.7966	555.5
Ribes mandshuricum	127.121	41.8127	451
Ribes mandshuricum	126.248	42.1446	626.7
Ribes mandshuricum	126.249	42.1452	641.5
Ribes mandshuricum	126.25	42.1463	656.6
Ribes mandshuricum	125.851	42.0759	476
Ribes mandshuricum	125.36	41.8713	546
Ribes mandshuricum	126.162	41.8608	640
Ribes mandshuricum	126.151	42.0784	712
Ribes mandshuricum	126.161	44.1642	361.7
Ribes mandshuricum	126.16	44.1636	369.9
Ribes mandshuricum	127.967	43.482	590
Ribes mandshuricum	128.258	43.1864	680
Ribes mandshuricum	127.588	43.1104	639.3
Ribes mandshuricum	130.56	42.9691	665
Ribes mandshuricum	127.68	42.9697	680
Ribes mandshuricum	127.78	42.9701	639
Ribes mandshuricum	129.519	43.9116	454
Ribes mandshuricum	129.345	43.7649	691.7
Ribes mandshuricum	129.742	43.7645	676
Ribes mandshuricum	129.644	43.5528	299
Ribes mandshuricum	130.334	43.3282	791
Ribes mandshuricum	130.533	43.3263	712.1
Ribes mandshuricum	130.727	43.3225	537
Ribes mandshuricum	130.134	43.2548	529
Ribes mandshuricum	125.376	43.0056	351
Ribes mandshuricum	124.904	42.5328	375
Ribes mandshuricum	124.904	42.5317	383
Ribes mandshuricum	123.143	40.6718	468
Ribes mandshuricum	124.976	41.5272	478
Ribes mandshuricum	125.419	40.863	369
Ribes mandshuricum	128.098	45.2609	227
Ribes mandshuricum	127.951	44.9425	251
Ribes mandshuricum	128.372	44.764	482
Ribes mandshuricum	127.223	45.3151	242
Ribes mandshuricum	127.222	45.3148	259
Ribes mandshuricum	133.189	46.397	125
Ribes mandshuricum	133.19	46.3973	131
Ribes mandshuricum	133.042	46.256	103
Ribes mandshuricum	127.524	45.3199	302
Ribes mandshuricum	127.501	45.1722	266
Ribes mandshuricum	127.71	45.3687	402
Ribes mandshuricum	127.438	44.8568	244
Ribes mandshuricum	127.338	44.7769	218
Ribes mandshuricum	127.757	44.4783	298
Ribes mandshuricum	133.449	46.3265	107
Ribes mandshuricum	123.61	53.0951	366
Ribes mandshuricum	123.61	53.0951	366
Ribes mandshuricum	126.265	42.244	453
Ribes mandshuricum	126.265	42.244	453
Ribes mandshuricum	126.265	42.244	453
Ribes mandshuricum	125.78	41.6365	596
Ribes mandshuricum	125.78	41.6365	596
Ribes mandshuricum	125.78	41.6365	596
Ribes mandshuricum	125.981	41.4685	559
Ribes mandshuricum	125.981	41.4685	559
Ribes mandshuricum	125.981	41.4685	559
Ribes mandshuricum	126.264	42.4558	395
Ribes mandshuricum	126.264	42.4558	395
Ribes mandshuricum	126.264	42.4558	395
Ribes mandshuricum	125.95	41.6608	503
Ribes mandshuricum	125.95	41.6608	503
Ribes mandshuricum	125.95	41.6608	503
Ribes mandshuricum	125.002	42.5369	439
Ribes mandshuricum	125.002	42.5369	439
Ribes mandshuricum	125.002	42.5369	439
Ribes mandshuricum	123.143	40.6718	468
Ribes mandshuricum	128.404	48.4258	476
Ribes mandshuricum	129.07	46.795	476.6
Ribes mandshuricum	129.07	46.795	476.6
Ribes mandshuricum	129.07	46.795	476.6
Ribes mandshuricum	129.463	45.9306	217.8
Ribes mandshuricum	129.154	45.8538	149.6
Ribes mandshuricum	127.32	45.4136	337.5
Ribes mandshuricum	128.128	45.4231	245.2
Ribes mandshuricum	128.745	45.2791	221.9
Ribes mandshuricum	128.849	45.2798	222.2
Ribes mandshuricum	128.439	45.2078	198.2
Ribes mandshuricum	128.445	44.9894	312.2
Ribes mandshuricum	127.939	44.9156	244.5
Ribes mandshuricum	128.95	44.92	444.4
Ribes mandshuricum	128.145	44.7758	397.7
Ribes mandshuricum	128.15	44.5598	413.4
Ribes mandshuricum	133.682	46.9992	210.5
Ribes mandshuricum	133.421	46.5392	825.5
Ribes mandshuricum	129.22	45.0807	388
Ribes mandshuricum	121.481	50.5744	770.2
Ribes altissimum	128.73	48.7821	415
Ribes mandshuricum var. subglabrum	126.818	48.2968	331
Ribes nigrum	120.898	59.4261	823
Ribes nigrum	120.743	51.542	635
Ribes nigrum	124.723	52.3496	358
Ribes nigrum	123.3	52.4814	684
Ribes nigrum	124.012	52.5458	636
Ribes maximowiczianum	128.182	42.3335	846
Ribes maximowiczianum	128.174	42.2537	1018
Ribes maximowiczianum	128.173	42.254	1025
Ribes maximowiczianum	128.3	42.3054	1160
Ribes maximowiczianum	128.299	42.3045	1157
Ribes maximowiczianum	128.3	42.3059	1157
Ribes maximowiczianum	127.594	42.1026	863
Ribes maximowiczianum	127.695	42.1085	918
Ribes maximowiczianum	127.797	42.0381	1028
Ribes maximowiczianum	127.51	41.9643	934
Ribes maximowiczianum	126.344	42.0783	793
Ribes maximowiczianum	129.345	43.7649	691.7
Ribes maximowiczianum	124.948	41.0439	360
Ribes maximowiczianum	124.952	41.0426	391
Ribes maximowiczianum	125.163	41.7294	499
Ribes maximowiczianum	124.975	41.5273	550
Ribes maximowiczianum	128.182	42.3335	846
Ribes maximowiczianum	128.174	42.2537	1018
Ribes maximowiczianum	128.173	42.254	1025
Ribes maximowiczianum	128.3	42.3054	1160
Ribes maximowiczianum	128.299	42.3045	1157
Ribes maximowiczianum	127.594	42.1026	863.2
Ribes maximowiczianum	127.695	42.1085	918
Ribes maximowiczianum	127.797	42.0381	1028
Ribes maximowiczianum	127.51	41.9643	934
Ribes maximowiczianum	126.344	42.0783	793
Ribes maximowiczianum	127.872	42.8261	562
Ribes maximowiczianum	125.163	41.7294	499
Ribes maximowiczianum	124.975	41.5273	550
Ribes maximowiczianum	124.948	41.044	360
Ribes maximowiczianum	124.952	41.0426	391
Ribes maximowiczianum	128.404	48.4258	476
Ribes maximowiczianum	128.517	46.6	559
Ribes latifolium Janczewski	129.431	48.4321	478
Ribes latifolium Janczewski	128.467	46.6191	926.3
Ribes procumbens	120.791	51.264	707
Ribes procumbens	121.504	50.9279	813
Ribes procumbens	121.502	50.9324	861
Ribes procumbens	124.809	52.5037	558.8
Ribes procumbens	122.846	52.3922	734
Ribes procumbens	130.358	48.5125	118
Ribes procumbens	121.325	51.0317	837.6
Ribes procumbens	121.481	50.5742	765.4
Ribes procumbens	121.293	50.3154	854.2
Ribes komarovii var. cuneifolium	120.177	51.5123	497
Ribes palczewskii	124.825	52.4605	437
Ribes palczewskii	127.131	50.59	312
Ribes palczewskii	120.91	51.1554	869
Ribes palczewskii	121.508	50.9011	784
Ribes palczewskii	121.503	50.9035	760
Ribes komarovii	128.553	42.4778	719
Ribes komarovii	128.268	42.4024	730
Ribes komarovii	128.268	42.4013	720
Ribes komarovii	128.173	42.2533	1027
Ribes komarovii	128.343	42.2095	1333
Ribes komarovii	126.254	41.9363	701
Ribes komarovii	127.785	42.4659	750.9
Ribes komarovii	127.884	42.4	878
Ribes komarovii	127.984	42.3911	868
Ribes komarovii	127.696	42.1054	910
Ribes komarovii	127.799	42.0373	1027
Ribes komarovii	127.803	42.4672	1081
Ribes komarovii	127.711	41.8194	1000
Ribes komarovii	128.495	42.1889	1044
Ribes komarovii	127.074	43.3189	388
Ribes komarovii	126.528	42.1645	789
Ribes komarovii	126.528	42.1641	814
Ribes komarovii	126.621	42.2282	963
Ribes komarovii	127.409	42.0248	826.6
Ribes komarovii	127.421	41.8139	883
Ribes komarovii	127.5	41.7424	920
Ribes komarovii	127.502	41.7433	918
Ribes komarovii	128.553	42.4778	719
Ribes komarovii	128.268	42.4024	730
Ribes komarovii	128.268	42.4013	720
Ribes komarovii	128.173	42.2533	1027
Ribes komarovii	128.343	42.2095	1333
Ribes komarovii	128.346	42.2098	1333
Ribes komarovii	128.495	42.1889	1044
Ribes komarovii	127.074	43.3189	388
Ribes komarovii	126.621	42.2282	963
Ribes komarovii	126.528	42.1645	789
Ribes komarovii	126.528	42.1638	814
Ribes komarovii	126.254	41.9363	701
Ribes komarovii	127.785	42.4659	750.9
Ribes komarovii	127.884	42.4	878
Ribes komarovii	127.984	42.3911	868
Ribes komarovii	127.696	42.1054	910
Ribes komarovii	127.799	42.0373	1027
Ribes komarovii	127.803	42.4672	1081
Ribes komarovii	127.711	41.8194	1000
Ribes komarovii	127.411	42.0248	826.6
Ribes komarovii	127.421	41.8139	883
Ribes komarovii	127.5	41.7424	920
Ribes komarovii	127.502	41.7433	918
Ribes komarovii	128.844	45.2055	333.3
Ribes komarovii	129.093	44.4617	665.3
Ribes komarovii	129.334	45.1644	487.6
Ribes komarovii	130.965	44.7523	825.4
Ribes fragrans	120.83	51.3792	1256.4
Ribes burejense	128.887	47.1874	327
Ribes diacanthum	120.177	51.5123	497
Ribes horridum	128.463	46.6268	1386.6
Ribes fasciculatum var. chinense	120.976	38.9461	104.5
Ribes giraldii var. polyanthum	122.541	39.3032	32.8
