# Supplementary material for: Research on the Species Diversity and Distribution Patterns of Wild Ribes in Northeast Asia
Source: Plants (Basel). 2025 Jun 11;14(12):1780. doi: 10.3390/plants14121780 (PMC12196608; doi:10.3390/plants14121780)
Supplement: Supplementary file 1 [file plants-14-01780-s001.zip › plants-3564284-supplementary/Supplementary File/table S2ú║Ribes L in northeast Asia.xls]

## Sheet: 茶藨子分布
scientificName	decimalLatitude	decimalLongitude
Ribes dikuscha Fisch. ex Turcz.	54.5611	100.579
Ribes triste Pall.	50.7566	143.289
Ribes latifolium Jancz.	51.6499	142.977
Ribes latifolium Jancz.	51.6499	142.977
Ribes nigrum L.	53.7211	91.4929
Ribes nigrum L.	55.0292	61.0476
Ribes nigrum L.	56.9657	65.7535
Ribes triste Pall.	56.2435	120.6
Ribes nigrum L.	55.1292	61.3883
Ribes nigrum L.	55.1292	61.3883
Ribes nigrum L.	55.2354	61.3184
Ribes nigrum L.	56.2909	70.4616
Ribes nigrum L.	56.7324	61.0117
Ribes procumbens Pall.	57	160
Ribes nigrum L.	56.195	101.689
Ribes nigrum L.	53.5497	103.63
Ribes nigrum L.	54.6892	104.813
Ribes nigrum L.	57.1749	65.6121
Ribes nigrum L.	57.171	65.5488
Ribes nigrum L.	56.8119	60.6373
Ribes nigrum L.	54.7731	83.1684
Ribes nigrum L.	60.9786	69.0027
Ribes nigrum L.	54.9945	83.2303
Ribes nigrum L.	51.4912	104.237
Ribes triste Pall.	69.2745	93.6252
Ribes nigrum L.	54.0018	82.6018
Ribes nigrum L.	57.904	102.827
Ribes nigrum L.	54.2341	86.2177
Ribes nigrum L.	56.4743	84.9189
Ribes nigrum L.	57.0152	60.7932
Ribes triste Pall.	70.0098	88.9687
Ribes nigrum L.	58.2423	68.2649
Ribes nigrum L.	51.6278	106.921
Ribes nigrum L.	51.9465	110.822
Ribes nigrum L.	52.0204	113.799
Ribes nigrum L.	63.1982	75.4374
Ribes nigrum L.	56.4743	84.9189
Ribes nigrum L.	56.4742	84.9186
Ribes triste Pall.	69.2899	89.9715
Ribes nigrum L.	57.3601	66.0493
Ribes nigrum L.	56.7969	60.5622
Ribes nigrum L.	54.6932	83.0795
Ribes nigrum L.	57.241	65.4356
Ribes nigrum L.	56.0192	92.7848
Ribes nigrum L.	55.8396	89.2445
Ribes nigrum L.	53.0316	108.336
Ribes nigrum L.	52.0717	104.085
Ribes nigrum L.	54.1733	61.9587
Ribes nigrum L.	53.136	60.3467
Ribes nigrum L.	57.1722	65.6501
Ribes nigrum L.	56.843	60.6454
Ribes nigrum L.	60.6421	60.5358
Ribes triste Pall.	70.822	100.987
Ribes nigrum L.	52.6114	97.6108
Ribes dikuscha Fisch. ex Turcz.	57.1482	116.757
Ribes dikuscha Fisch. ex Turcz.	54.0571	127.094
Ribes pauciflorum Turcz. ex Pojark.	54.0571	127.094
Ribes triste Pall.	50.8189	137.613
Ribes nigrum L.	60.7229	102.052
Ribes triste Pall.	52.0314	139.758
Ribes triste Pall.	58.9961	151.499
Ribes triste Pall.	63.8176	153.083
Ribes procumbens Pall.	61.1067	127.362
Ribes dicuscha Fisch.	65.6563	159.409
Ribes dicuscha Fisch.	66.2212	159.227
Ribes triste Pall.	65.0432	161.647
Ribes procumbens Pall.	55.6178	136.551
Ribes triste Pall.	56.0017	134.034
Ribes dikuscha Fisch.	55.5114	132.693
Ribes triste Pall.	56.0383	159.029
Ribes triste Pall.	56.6936	159.804
Ribes procumbens Pall.	54.9319	137.719
Ribes pallidiflorum Pojark.	50.0378	143.775
Ribes mandshuricum (Maxim.) Kom.	50.873	132.876
Ribes nigrum L.	56.2333	93.0076
Ribes procumbens Pall.	56.5733	93.3603
Ribes nigrum L.	56.4938	90.6987
Ribes nigrum L.	56.1744	89.5837
Ribes triste Pall.	61.7994	160.423
Ribes nigrum L.	56.0213	107.706
Ribes procumbens Pall.	57.7261	108.265
Ribes triste Pall.	71.6659	108.245
Ribes nigrum L.	58.3799	97.4451
Ribes nigrum L.	58.4316	98.3768
Ribes triste Pall.	71.9654	114.093
Ribes nigrum L.	62.0207	129.611
Ribes latifolium Jancz.	50.6254	143.495
Ribes sachalinense (F.Schmidt) Nakai	50.6254	143.495
Ribes nigrum L.	50.7811	115.472
Ribes procumbens Pall.	51.8663	104.247
Ribes graveolens Bunge	50.2006	89.8269
Ribes procumbens Pall.	54.1696	126.926
Ribes nigrum L.	55.7557	87.819
Ribes atropurpureum C.A.Mey.	55.6221	87.8915
Ribes triste Pall.	70.798	127.401
Ribes altissimum (Jancz.) Turcz. ex Pojark.	52.788	91.9388
Ribes nigrum L.	52.0405	90.8206
Ribes atropurpureum C.A.Mey.	52.9392	87.4547
Ribes nigrum L.	53.7649	88.8103
Ribes atropurpureum C.A.Mey.	54.1341	88.0597
Ribes nigrum L.	54.8516	87.5891
Ribes nigrum L.	54.2065	87.2191
Ribes nigrum L.	54.9512	86.3367
Ribes atropurpureum C.A.Mey.	56.4839	84.4898
Ribes nigrum L.	57.1635	65.4596
Ribes nigrum L.	56.3863	66.5068
Ribes triste Pall.	62.7953	130.749
Ribes triste Pall.	62.1961	134.251
Ribes triste Pall.	68.9249	164.301
Ribes pulchellum Turcz.	52.7797	120.029
Ribes triste Pall.	68.7071	96.8142
Ribes triste Pall.	62.2178	155.383
Ribes triste Pall.	62.8676	159.564
Ribes nigrum L.	54.4566	89.4792
Ribes nigrum L.	54.4281	89.4706
Ribes triste Pall.	65.9505	166.31
Ribes atropurpureum C.A.Mey.	51.9578	85.9606
Ribes triste Pall.	63.8949	153.637
Ribes dikuscha Fisch. ex Turcz.	63.589	153.036
Ribes procumbens Pall.	50.5454	95.606
Ribes triste Pall.	64.6019	166.444
Ribes atropurpureum C.A.Mey.	66.9734	93.4769
Ribes altissimum (Jancz.) Turcz. ex Pojark.	52.5482	92.0618
Ribes atropurpureum C.A.Mey.	52.5334	92.0469
Ribes atropurpureum C.A.Mey.	52.497	92.0409
Ribes dikuscha Fisch. ex Turcz.	64.8606	168.741
Ribes triste Pall.	63.5684	169.749
Ribes triste Pall.	68.6258	165.557
Ribes triste Pall.	66.6927	167.658
Ribes nigrum L.	56.7781	64.6059
Ribes nigrum L.	55.2024	65.2147
Ribes triste Pall.	50.775	137.54
Ribes pallidiflorum Pojark.	50.7672	137.394
Ribes triste Pall.	53.0663	132.882
Ribes triste Pall.	53.3006	132.898
Ribes triste Pall.	56.9818	132.246
Ribes triste Pall.	56.9048	132.639
Ribes nigrum L.	54.9893	73.3682
Ribes triste Pall.	69.486	91.0322
Ribes dikuscha Fisch. ex Turcz.	63.3906	140.348
Ribes triste Pall.	66.0119	126.242
Ribes triste Pall.	55.744	130.592
Ribes pallidiflorum Pojark.	52.4632	156.83
Ribes triste Pall.	56.3432	161.176
Ribes dikuscha Fisch. ex Turcz.	57.6601	136.164
Ribes triste Pall.	58.8408	136.962
Ribes triste Pall.	56.2335	134.654
Ribes procumbens Pall.	56.294	137.183
Ribes pulchellum Turcz.	50.0901	115.978
Ribes nigrum L.	54.6573	100.645
Ribes nigrum L.	54.1275	100.214
Ribes atropurpureum C.A.Mey.	53.89	99.8836
Ribes procumbens Pall.	53.6469	101.226
Ribes procumbens Pall.	52.757	103.637
Ribes altissimum (Jancz.) Turcz. ex Pojark.	53.1369	103.09
Ribes procumbens Pall.	53.1369	103.09
Ribes nigrum L.	54.3378	101.509
Ribes nigrum L.	54.5571	100.578
Ribes nigrum L.	55.9405	98.0029
Ribes pauciflorum Turcz. ex Pojark.	60.8157	127.015
Ribes dikuscha Fisch. ex Turcz.	64.9224	152.891
Ribes triste Pall.	64.7126	153.038
Ribes dikuscha Fisch. ex Turcz.	65.0265	154.769
Ribes pauciflorum Turcz.	64.5328	154.178
Ribes triste Pall.	59.4711	111.053
Ribes dikuscha Fisch.	56.8275	137.404
Ribes atropurpureum C.A.Mey.	52.259	85.5494
Ribes atropurpureum C.A.Mey.	53.4784	86.0625
Ribes triste Pall.	50.287	134.717
Ribes procumbens Pall.	51.6155	90.8135
Ribes saxatile Pall.	54.9775	93.0307
Ribes nigrum L.	56.0256	90.223
Ribes nigrum L.	55.8341	92.8536
Ribes pallidiflorum Pojark.	51.9485	134.614
Ribes procumbens Pall.	54.0571	127.094
Ribes nigrum L.	55.1557	60.2456
Ribes dikuscha Fisch. ex Turcz.	52.797	130.351
Ribes dikuscha Fisch. ex Turcz.	58.7062	122.227
Ribes procumbens Pall.	60.7229	102.052
Ribes triste Pall.	60.1735	146.936
Ribes triste Pall.	70.4368	128.43
Ribes dicuscha Fisch.	65.4752	160.151
Ribes triste Pall.	65.6563	159.409
Ribes triste Pall.	66.2212	159.227
Ribes triste Pall.	64.1223	159.245
Ribes dikuscha Fisch.	56.0613	136.197
Ribes triste Pall.	55.6178	136.551
Ribes procumbens Pall.	55.8871	133.071
Ribes dikuscha Fisch.	55.9566	133.744
Ribes procumbens Pall.	55.0155	132.57
Ribes dikuscha Fisch.	53.3818	134.625
Ribes triste Pall.	54.9319	137.719
Ribes procumbens Pall.	50.0378	143.775
Ribes triste Pall.	61.3095	164.923
Ribes nigrum L.	55.8196	94.933
Ribes nigrum L.	55.7551	94.6093
Ribes procumbens Pall.	56.2333	93.0076
Ribes nigrum L.	56.3054	93.2521
Ribes procumbens Pall.	56.4938	90.6987
Ribes dikuscha Fisch. ex Turcz.	56.8144	118.26
Ribes procumbens Pall.	56.0213	107.706
Ribes atropurpureum C.A.Mey.	51.2027	82.9824
Ribes nigrum L.	58.4979	96.2809
Ribes procumbens Pall.	58.4316	98.3768
Ribes nigrum L.	57.533	96.9703
Ribes triste Pall.	70.6702	127.338
Ribes nigrum L.	62.3603	89.0427
Ribes dikuscha Fisch. ex Turcz.	63.0984	144.613
Ribes atropurpureum C.A.Mey.	54.2939	91.7601
Ribes triste Pall.	50.6254	143.495
Ribes palczewskii (Jancz.) Pojark.	50.7811	115.472
Ribes nigrum L.	61.233	73.1593
Ribes nigrum L.	60.2073	78.5671
Ribes triste Pall.	54.1696	126.926
Ribes nigrum L.	55.461	86.1775
Ribes nigrum L.	55.6684	85.6195
Ribes nigrum L.	55.6221	87.8915
Ribes triste Pall.	71.6618	125.448
Ribes triste Pall.	71.6679	126.799
Ribes graveolens Bunge	52.4542	90.6974
Ribes graveolens Bunge	52.0405	90.8206
Ribes nigrum L.	53.4106	95.4778
Ribes nigrum L.	52.8571	88.8457
Ribes nigrum L.	52.9392	87.4547
Ribes nigrum L.	54.1341	88.0597
Ribes atropurpureum C.A.Mey.	54.0925	86.8433
Ribes atropurpureum C.A.Mey.	55.7267	84.6456
Ribes atropurpureum C.A.Mey.	56.1853	85.1779
Ribes nigrum L.	56.4839	84.4898
Ribes dikuscha Fisch. ex Turcz.	50.5643	134.451
Ribes nigrum L.	62.4453	130.132
Ribes nigrum L.	62.6328	133.593
Ribes nigrum L.	55.3997	65.3957
Ribes triste Pall.	68.2572	164.694
Ribes triste Pall.	68.1822	165.256
Ribes triste Pall.	61.8918	156.132
Ribes nigrum L.	51.9578	85.9606
Ribes triste Pall.	63.589	153.036
Ribes nigrum L.	59.1549	69.0281
Ribes nigrum L.	51.9157	90.9269
Ribes triste Pall.	61.57	166.918
Ribes pauciflorum Turcz. ex Ledeb.	66.9734	93.4769
Ribes nigrum L.	52.5482	92.0618
Ribes nigrum L.	52.5334	92.0469
Ribes pauciflorum Turcz. ex Pojark.	67.2295	91.7434
Ribes triste Pall.	68.9937	161.565
Ribes triste Pall.	65.5647	168.854
Ribes nigrum L.	56.2832	62.5836
Ribes nigrum L.	55.3292	62.3696
Ribes pallidiflorum Pojark.	50.8748	137.448
Ribes pallidiflorum Pojark.	50.8158	137.484
Ribes pauciflorum Turcz. ex Pojark.	50.7672	137.394
Ribes pauciflorum Turcz. ex Pojark.	50.7559	137.628
Ribes triste Pall.	71.9804	102.483
Ribes triste Pall.	71.2077	127.345
Ribes nigrum L.	56.6014	61.0579
Ribes triste Pall.	71.9666	110.683
Ribes triste Pall.	63.8202	133.815
Ribes dikuscha Fisch. ex Turcz.	55.788	130.55
Ribes triste Pall.	52.4632	156.83
Ribes procumbens Pall.	56.4352	138.011
Ribes triste Pall.	57.0859	137.796
Ribes triste Pall.	57.6601	136.164
Ribes pauciflorum Turcz. ex Pojark.	58.6427	134.281
Ribes triste Pall.	57.6138	134.024
Ribes triste Pall.	57.0632	137.326
Ribes triste Pall.	56.294	137.183
Ribes procumbens Pall.	54.6573	100.645
Ribes procumbens Pall.	54.1275	100.214
Ribes nigrum L.	53.89	99.8836
Ribes procumbens Pall.	54.3378	101.509
Ribes procumbens Pall.	54.5571	100.578
Ribes altissimum (Jancz.) Turcz. ex Pojark.	54.9012	99.0263
Ribes triste Pall.	64.8374	152.685
Ribes triste Pall.	64.9224	152.891
Ribes dikuscha Fisch. ex Turcz.	64.9911	152.112
Ribes pauciflorum Turcz.	65.0265	154.769
Ribes triste Pall.	64.5328	154.178
Ribes nigrum L.	59.7507	113.641
Ribes nigrum L.	60.5597	114.543
Ribes nigrum L.	62.2984	89.0132
Ribes pallidiflorum Pojark.	57.5707	136.069
Ribes triste Pall.	56.8275	137.404
Ribes atropurpureum C.A.Mey.	52.7895	86.5843
Ribes atropurpureum C.A.Mey.	53.8517	92.1963
Ribes altissimum (Jancz.) Turcz. ex Pojark.	51.8155	93.6907
Ribes procumbens Pall.	56.0256	90.223
Ribes nigrum L.	54.3714	94.9215
Ribes altissimum (Jancz.) Turcz. ex Pojark.	52.2816	91.2332
Ribes graveolens Bunge	52.2816	91.2332
Ribes nigrum L.	52.9223	92.6363
Ribes nigrum L.	65.063	65.1463
Ribes procumbens Pall.	52.6114	97.6108
Ribes nigrum L.	54.2753	107.857
Ribes triste Pall.	51.4425	105.208
Ribes nigrum L.	54.4961	109.933
Ribes procumbens Pall.	51.9485	134.614
Ribes nigrum L.	57.1482	116.757
Ribes nigrum L.	55.1546	111.41
Ribes pallidiflorum Pojark.	52.797	130.351
Ribes nigrum L.	52.2045	91.7703
Ribes nigrum L.	50.954	107.298
Ribes dikuscha Fisch. ex Turcz.	60.1735	146.936
Ribes triste Pall.	65.4752	160.151
Ribes triste Pall.	65.6554	162.432
Ribes dikuscha Fisch.	55.8722	134.903
Ribes triste Pall.	55.8871	133.071
Ribes procumbens Pall.	55.5114	132.693
Ribes dikuscha Fisch.	55.0155	132.57
Ribes triste Pall.	55.0155	132.57
Ribes triste Pall.	53.3818	134.625
Ribes triste Pall.	55.859	158.66
Ribes latifolium Jancz.	54.1669	142.691
Ribes sachalinense (F.Schmidt) Nakai	50.0378	143.775
Ribes triste Pall.	60.4191	166.716
Ribes triste Pall.	61.3092	164.748
Ribes triste Pall.	61.4352	165.051
Ribes pallidiflorum Pojark.	50.8773	132.982
Ribes nigrum L.	55.8309	94.193
Ribes procumbens Pall.	55.8196	94.933
Ribes procumbens Pall.	55.7551	94.6093
Ribes nigrum L.	56.1104	94.9939
Ribes nigrum L.	55.4011	94.1612
Ribes nigrum L.	56.0048	95.67
Ribes procumbens Pall.	56.3054	93.2521
Ribes nigrum L.	56.3563	89.4828
Ribes nigrum L.	56.4929	113.357
Ribes triste Pall.	63.1874	108.429
Ribes nigrum L.	51.2027	82.9824
Ribes nigrum L.	54.2939	91.7601
Ribes atropurpureum C.A.Mey.	54.3668	92.2379
Ribes pulchellum Turcz.	50.7811	115.472
Ribes nigrum L.	62.0449	60.029
Ribes atropurpureum C.A.Mey.	55.5133	86.6142
Ribes nigrum L.	55.4934	85.1318
Ribes nigrum L.	55.8317	87.9761
Ribes altissimum (Jancz.) Turcz. ex Pojark.	52.4542	90.6974
Ribes nigrum L.	53.82	86.7756
Ribes nigrum L.	54.0925	86.8433
Ribes nigrum L.	55.7267	84.6456
Ribes nigrum L.	56.1853	85.1779
Ribes atropurpureum C.A.Mey.	56.7794	85.0043
Ribes nigrum L.	57.0533	65.1014
Ribes triste Pall.	62.4453	130.132
Ribes nigrum L.	63.232	130.99
Ribes procumbens Pall.	62.6328	133.593
Ribes procumbens Pall.	53.7804	130.464
Ribes triste Pall.	68.0571	166.451
Ribes nigrum L.	61.0924	63.6973
Ribes triste Pall.	67.6853	159.697
Ribes triste Pall.	62.4345	156.432
Ribes triste Pall.	63.0843	157.971
Ribes nigrum L.	54.4301	89.4301
Ribes triste Pall.	69.7325	135.137
Ribes dikuscha Fisch.	67.6601	134.596
Ribes altissimum (Jancz.) Turcz. ex Pojark.	50.2479	90.0679
Ribes graveolens Bunge	51.5303	89.3242
Ribes triste Pall.	58.9729	164.264
Ribes nigrum L.	52.7794	91.3722
Ribes atropurpureum C.A.Mey.	52.5188	92.0342
Ribes triste Pall.	67.2295	91.7434
Ribes triste Pall.	65.6498	168.558
Ribes triste Pall.	63.2979	169.857
Ribes triste Pall.	66.1889	166.546
Ribes triste Pall.	69.3105	93.5942
Ribes nigrum L.	56.0985	65.4442
Ribes nigrum L.	55.554	63.7701
Ribes nigrum L.	54.8021	64.2171
Ribes nigrum L.	55.563	64.6026
Ribes nigrum L.	54.4613	64.8513
Ribes nigrum L.	55.1453	61.3462
Ribes triste Pall.	50.8748	137.448
Ribes triste Pall.	50.7672	137.394
Ribes dikuscha Fisch. ex Turcz.	50.7559	137.628
Ribes pallidiflorum Pojark.	52.9763	132.05
Ribes nigrum L.	55.3891	113.67
Ribes nigrum L.	55.4362	114.064
Ribes dikuscha Fisch. ex Turcz.	65.1248	133.64
Ribes nigrum var. pauciflorum (Turcz. ex Ledeb.) Jancz.	63.8834	131.757
Ribes dikuscha Fisch. ex Turcz.	55.741	130.619
Ribes triste Pall.	55.684	130.177
Ribes triste Pall.	55.66	130.143
Ribes dikuscha Fisch. ex Turcz.	55.668	130.901
Ribes dikuscha Fisch. ex Turcz.	57.7619	158.681
Ribes dikuscha Fisch. ex Turcz.	52.0419	157.957
Ribes palczewskii (Jancz.) Pojark.	57.6601	136.164
Ribes dikuscha Fisch. ex Turcz.	58.6427	134.281
Ribes procumbens Pall.	58.6427	134.281
Ribes triste Pall.	57.0064	137.58
Ribes triste Pall.	60.7187	151.229
Ribes procumbens Pall.	53.89	99.8836
Ribes altissimum (Jancz.) Turcz. ex Pojark.	53.3325	100.963
Ribes nigrum L.	54.9012	99.0263
Ribes nigrum L.	52.4289	60.303
Ribes dikuscha Fisch. ex Turcz.	67.2625	128.109
Ribes dikuscha Fisch. ex Turcz.	64.8374	152.685
Ribes triste Pall.	64.9911	152.112
Ribes dikuscha Fisch. ex Turcz.	65.2273	151.689
Ribes triste Pall.	65.0265	154.769
Ribes procumbens Pall.	59.7507	113.641
Ribes procumbens Pall.	57.5707	136.069
Ribes saxatile Pall.	53.2597	83.0079
Ribes atropurpureum C.A.Mey.	51.6524	84.3797
Ribes nigrum L.	51.8155	93.6907
Ribes procumbens Pall.	54.3714	94.9215
Ribes atropurpureum C.A.Mey.	52.2816	91.2332
Ribes nigrum L.	52.2816	91.2332
Ribes triste Pall.	57.1482	116.757
Ribes triste Pall.	54.0571	127.094
Ribes dikuscha Fisch. ex Turcz.	50.8189	137.613
Ribes nigrum L.	54.5466	88.363
Ribes pauciflorum Turcz. ex Pojark.	52.797	130.351
Ribes pauciflorum Turcz. ex Pojark.	58.7062	122.227
Ribes procumbens Pall.	50.954	107.298
Ribes nigrum L.	61.3572	67.8667
Ribes nigrum L.	56.0002	92.8802
Ribes triste Pall.	59.7738	153.495
Ribes nigrum L.	60.8376	127.377
Ribes dicuscha Fisch.	65.2311	160.538
Ribes triste Pall.	64.3462	162.716
Ribes dikuscha Fisch.	56.1296	137.551
Ribes procumbens Pall.	56.0613	136.197
Ribes triste Pall.	55.9566	133.744
Ribes triste Pall.	55.5114	132.693
Ribes dikuscha Fisch.	55.1573	132.674
Ribes dikuscha Fisch.	52.0157	134.824
Ribes pallidiflorum Pojark.	54.1669	142.691
Ribes pallidiflorum Pojark.	52.6134	142.222
Ribes triste Pall.	50.0378	143.775
Ribes triste Pall.	55.3489	159.845
Ribes sachalinense (F.Schmidt) Nakai	50.4641	143.24
Ribes procumbens Pall.	50.8773	132.982
Ribes triste Pall.	50.7482	133.416
Ribes nigrum L.	55.994	94.5527
Ribes nigrum L.	55.4972	94.4938
Ribes nigrum L.	55.8833	93.849
Ribes procumbens Pall.	55.8309	94.193
Ribes nigrum L.	55.692	95.383
Ribes procumbens Pall.	56.1104	94.9939
Ribes procumbens Pall.	55.4011	94.1612
Ribes procumbens Pall.	56.0048	95.67
Ribes nigrum L.	56.3237	89.93
Ribes procumbens Pall.	56.3563	89.4828
Ribes nigrum L.	56.8144	118.26
Ribes dikuscha Fisch. ex Turcz.	56.1611	111.487
Ribes procumbens Pall.	56.4929	113.357
Ribes triste Pall.	72.4482	101.97
Ribes nigrum L.	50.938	82.8568
Ribes fontaneum Bochkarn.	50.3318	139.236
Ribes triste Pall.	66.1794	169.667
Ribes triste Pall.	66.3513	169.721
Ribes triste Pall.	63.0984	144.613
Ribes nigrum L.	62.2808	119.46
Ribes nigrum L.	54.3668	92.2379
Ribes nigrum L.	54.1917	91.5825
Ribes atropurpureum C.A.Mey.	51.9526	103.891
Ribes graveolens Bunge	50.3095	89.9752
Ribes triste Pall.	69.7166	88.1
Ribes nigrum L.	54.1648	86.3008
Ribes nigrum L.	55.5133	86.6142
Ribes atropurpureum C.A.Mey.	53.2563	93.9439
Ribes atropurpureum C.A.Mey.	52.4542	90.6974
Ribes graveolens Bunge	51.5343	89.8483
Ribes atropurpureum C.A.Mey.	52.8571	88.8457
Ribes nigrum L.	56.7794	85.0043
Ribes triste Pall.	63.232	130.99
Ribes triste Pall.	62.6328	133.593
Ribes triste Pall.	53.7804	130.464
Ribes triste Pall.	68.5595	164.89
Ribes triste Pall.	67.5379	167.501
Ribes triste Pall.	63.8745	162.196
Ribes triste Pall.	67.6601	134.596
Ribes triste Pall.	69.3408	139.951
Ribes nigrum L.	58.2986	68.4514
Ribes nigrum L.	57.9809	67.3417
Ribes graveolens Bunge	50.2479	90.0679
Ribes triste Pall.	64.849	165.518
Ribes triste Pall.	58.8483	164.139
Ribes triste Pall.	66.9734	93.4769
Ribes atropurpureum C.A.Mey.	55.925	92.7313
Ribes atropurpureum C.A.Mey.	55.8603	92.9511
Ribes atropurpureum C.A.Mey.	55.7608	92.8783
Ribes nigrum L.	52.5188	92.0342
Ribes triste Pall.	68.7777	165.366
Ribes triste Pall.	66.7912	167.346
Ribes triste Pall.	67.7165	165.126
Ribes triste Pall.	67.7283	165.568
Ribes nigrum L.	57.0142	63.7333
Ribes nigrum L.	56.2175	62.1342
Ribes nigrum L.	55.9128	62.5935
Ribes nigrum L.	56.087	63.6297
Ribes nigrum L.	56.4846	65.3236
Ribes nigrum L.	54.9779	62.7022
Ribes pallidiflorum Pojark.	50.7559	137.628
Ribes procumbens Pall.	57.6448	132.216
Ribes triste Pall.	69.128	91.8775
Ribes triste Pall.	71.8972	127.367
Ribes procumbens Pall.	55.3891	113.67
Ribes nigrum L.	52.3682	103.403
Ribes dikuscha Fisch. ex Turcz.	62.926	137.532
Ribes nigrum var. pauciflorum (Turcz. ex Ledeb.) Jancz.	62.926	137.532
Ribes triste Pall.	65.1248	133.64
Ribes dikuscha Fisch. ex Turcz.	65.4125	132.761
Ribes triste Pall.	55.741	130.619
Ribes dikuscha Fisch. ex Turcz.	55.767	130.232
Ribes triste Pall.	55.668	130.901
Ribes dikuscha Fisch. ex Turcz.	55.648	130.783
Ribes triste Pall.	57.7619	158.681
Ribes triste Pall.	59.6287	150.441
Ribes triste Pall.	57.108	137.412
Ribes pauciflorum Turcz. ex Pojark.	57.6601	136.164
Ribes triste Pall.	58.6427	134.281
Ribes triste Pall.	55.8812	135.94
Ribes dikuscha Fisch. ex Turcz.	57.6106	137.301
Ribes pulchellum Turcz.	50.4884	114.365
Ribes pulchellum Turcz.	50.8885	119.456
Ribes nigrum L.	54.225	101.718
Ribes atropurpureum C.A.Mey.	53.3325	100.963
Ribes nigrum L.	52.2102	104.097
Ribes altissimum (Jancz.) Turcz. ex Pojark.	53.5534	102.497
Ribes nigrum L.	53.9207	102.049
Ribes procumbens Pall.	54.9012	99.0263
Ribes nigrum L.	53.3044	61.0389
Ribes pauciflorum Turcz.	64.8374	152.685
Ribes dikuscha Fisch. ex Turcz.	64.8724	152.388
Ribes pauciflorum Turcz.	65.2273	151.689
Ribes triste Pall.	66.8338	94.9094
Ribes nigrum L.	60.6805	114.819
Ribes triste Pall.	57.5707	136.069
Ribes procumbens Pall.	57.5843	134.66
Ribes atropurpureum C.A.Mey.	53.3288	86.3716
Ribes saxatile Pall.	52.2731	79.374
Ribes triste Pall.	60.9743	166.047
Ribes nigrum L.	53.8517	92.1963
Ribes procumbens Pall.	51.8155	93.6907
Ribes altissimum (Jancz.) Turcz. ex Pojark.	52.8619	93.3423
Ribes procumbens Pall.	52.2816	91.2332
Ribes procumbens Pall.	54.2753	107.857
Ribes pauciflorum Turcz. ex Pojark.	51.4425	105.208
Ribes procumbens Pall.	54.4961	109.933
Ribes dikuscha Fisch. ex Turcz.	56.9015	137.604
Ribes procumbens Pall.	56.9015	137.604
Ribes mandshuricum (Maxim.) Kom.	50.8189	137.613
Ribes triste Pall.	54.6357	160.898
Ribes procumbens Pall.	52.797	130.351
Ribes procumbens Pall.	58.7062	122.227
Ribes triste Pall.	63.3544	152.631
Ribes pallidiflorum Pojark.	50.8736	134.757
Ribes palczewskii (Jancz.) Pojark.	52.0348	136.773
Ribes dikuscha Fisch. ex Turcz.	52.0314	139.758
Ribes triste Pall.	59.3537	155.155
Ribes triste Pall.	65.2311	160.538
Ribes dicuscha Fisch.	66.6108	159.463
Ribes triste Pall.	56.0613	136.197
Ribes triste Pall.	55.8722	134.903
Ribes latifolium Jancz.	51.0866	142.598
Ribes sachalinense (F.Schmidt) Nakai	51.0866	142.598
Ribes triste Pall.	50.4641	143.24
Ribes procumbens Pall.	55.994	94.5527
Ribes procumbens Pall.	55.8833	93.849
Ribes nigrum L.	55.571	94.7729
Ribes nigrum L.	56.5661	95.9665
Ribes nigrum L.	56.8785	93.3078
Ribes procumbens Pall.	56.3237	89.93
Ribes triste Pall.	62.6535	162.382
Ribes dikuscha Fisch. ex Turcz.	64.7436	146.827
Ribes procumbens Pall.	56.8144	118.26
Ribes procumbens Pall.	56.1611	111.487
Ribes triste Pall.	56.4929	113.357
Ribes nigrum L.	59.2613	108.205
Ribes nigrum L.	61.2701	73.4193
Ribes triste Pall.	70.6333	147.883
Ribes altissimum (Jancz.) Turcz. ex Pojark.	53.7147	110.295
Ribes atropurpureum C.A.Mey.	52.8795	88.0288
Ribes dikuscha Fisch.	62.7794	148.152
Ribes dikuscha Fisch. ex Turcz.	63.0483	139.093
Ribes triste Pall.	64.9348	146.273
Ribes nigrum L.	58.0237	102.691
Ribes dikuscha Fisch. ex Turcz.	54.4666	122.99
Ribes nigrum L.	50.3095	89.9752
Ribes altissimum (Jancz.) Turcz. ex Pojark.	50.2147	90.184
Ribes nigrum L.	54.0069	80.8827
Ribes mandshuricum (Maxim.) Kom.	50.8094	136.396
Ribes atropurpureum C.A.Mey.	53.9424	87.2016
Ribes atropurpureum C.A.Mey.	54.6503	86.9547
Ribes nigrum L.	56.0741	84.7339
Ribes atropurpureum C.A.Mey.	55.8317	87.9761
Ribes triste Pall.	71.2757	126.968
Ribes nigrum L.	53.2563	93.9439
Ribes atropurpureum C.A.Mey.	53.3334	87.4322
Ribes nigrum L.	53.1352	81.6394
Ribes atropurpureum C.A.Mey.	53.82	86.7756
Ribes atropurpureum C.A.Mey.	55.5184	85.4335
Ribes atropurpureum C.A.Mey.	55.9646	85.2411
Ribes triste Pall.	50.2478	134.705
Ribes nigrum L.	57.6122	67.1497
Ribes nigrum L.	62.7548	131.959
Ribes nigrum L.	61.9966	132.44
Ribes nigrum L.	60.8969	131.987
Ribes triste Pall.	61.8508	157.507
Ribes nigrum L.	57.1325	64.1371
Ribes triste Pall.	66.228	168.271
Ribes triste Pall.	68.4293	165.015
Ribes triste Pall.	68.5714	97.8373
Ribes dikuscha Fisch. ex Turcz.	62.6246	155.898
Ribes triste Pall.	62.5754	155.35
Ribes triste Pall.	62.5145	156.877
Ribes triste Pall.	62.1164	154.675
Ribes nigrum L.	54.4456	89.4074
Ribes nigrum L.	52.8685	108.857
Ribes nigrum L.	57.5732	69.6915
Ribes nigrum L.	57.6915	68.3223
Ribes nigrum L.	50.2479	90.0679
Ribes pulchellum Turcz.	50.1362	115.888
Ribes altissimum (Jancz.) Turcz. ex Pojark.	52.7237	91.5178
Ribes nigrum L.	55.925	92.7313
Ribes nigrum L.	55.8603	92.9511
Ribes nigrum L.	55.7608	92.8783
Ribes atropurpureum C.A.Mey.	55.8673	92.7313
Ribes altissimum (Jancz.) Turcz. ex Pojark.	52.8263	93.4085
Ribes triste Pall.	63.5117	169.635
Ribes triste Pall.	67.0063	167.782
Ribes triste Pall.	67.7068	164.713
Ribes nigrum L.	55.1599	61.4025
Ribes nigrum L.	55.441	65.3411
Ribes nigrum L.	54.7686	65.0876
Ribes triste Pall.	56.5657	161.24
Ribes pauciflorum Turcz. ex Pojark.	50.7889	137.75
Ribes triste Pall.	57.6448	132.216
Ribes triste Pall.	58.0155	134.205
Ribes atropurpureum C.A.Mey.	51.7042	83.6209
Ribes triste Pall.	63.3906	140.348
Ribes dikuscha Fisch. ex Turcz.	63.8202	133.815
Ribes dikuscha Fisch. ex Turcz.	67.1055	126.02
Ribes triste Pall.	55.682	130.912
Ribes triste Pall.	55.648	130.783
Ribes pallidiflorum Pojark.	53.4708	158.888
Ribes dikuscha Fisch. ex Turcz.	57.108	137.412
Ribes procumbens Pall.	57.6106	137.301
Ribes nigrum L.	61.4968	84.1676
Ribes procumbens Pall.	54.225	101.718
Ribes nigrum L.	53.3325	100.963
Ribes procumbens Pall.	52.2102	104.097
Ribes atropurpureum C.A.Mey.	53.5534	102.497
Ribes procumbens Pall.	53.9207	102.049
Ribes nigrum L.	53.0582	60.5226
Ribes procumbens Pall.	62.5986	117.195
Ribes triste Pall.	67.2625	128.109
Ribes triste Pall.	64.8724	152.388
Ribes triste Pall.	65.2273	151.689
Ribes dikuscha Fisch. ex Turcz.	64.7355	154.012
Ribes dikuscha Fisch. ex Turcz.	64.8483	154.446
Ribes dikuscha Fisch. ex Turcz.	64.2156	154.482
Ribes pallidiflorum Pojark.	58.4306	136.194
Ribes triste Pall.	57.5843	134.66
Ribes triste Pall.	63.0296	148.093
Ribes atropurpureum C.A.Mey.	52.6113	85.6029
Ribes nigrum L.	56.4999	85.0453
Ribes altissimum (Jancz.) Turcz. ex Pojark.	50.0873	87.7869
Ribes nigrum L.	57.1632	65.4555
Ribes nigrum L.	54.8611	83.0502
Ribes nigrum L.	54.665	84.7866
Ribes nigrum L.	51.8281	107.749
Ribes altissimum (Jancz.) Turcz. ex Pojark.	52.0018	104.107
Ribes nigrum L.	55.6927	62.4443
Ribes nigrum L.	51.7936	87.4164
Ribes nigrum L.	60.9862	69.0008
Ribes nigrum L.	56.524	84.7308
Ribes nigrum L.	56.8813	72.6519
Ribes nigrum L.	55.1539	60.0122
Ribes atropurpureum C.A.Mey.	51.4861	105.233
Ribes nigrum L.	55.9643	66.1304
Ribes nigrum L.	52.7667	83.466
Ribes nigrum L.	52.8117	103.539
Ribes triste Pall.	69.0028	94.2561
Ribes nigrum L.	60.9703	69.0475
Ribes nigrum L.	52.2596	104.251
Ribes nigrum L.	54.8754	83.0621
Ribes nigrum L.	56.9513	72.6521
Ribes nigrum L.	52.2909	104.978
Ribes nigrum L.	54.7564	83.2661
Ribes graveolens Bunge	50.0836	87.7828
Ribes nigrum L.	55.7118	83.1489
Ribes nigrum L.	54.4449	64.8218
Ribes nigrum L.	55.5022	65.9738
Ribes nigrum L.	60.9696	69.0605
Ribes nigrum L.	55.4139	61.1374
Ribes procumbens Pall.	52.8032	103.55
Ribes triste Pall.	69.3632	91.7845
Ribes nigrum L.	56.4312	84.9875
Ribes nigrum L.	53.5559	83.853
Ribes nigrum L.	53.1346	60.3488
Ribes nigrum L.	56.2351	84.9784
Ribes nigrum L.	54.8655	83.0669
Ribes nigrum L.	53.8367	101.982
Ribes nigrum L.	54.9561	99.0753
Ribes nigrum L.	54.8798	83.1148
Ribes nigrum L.	56.8013	60.537
Ribes pallidiflorum Pojark.	53.1981	158.37
Ribes atropurpureum C.A.Mey.	51.5385	105.12
Ribes nigrum L.	60.9945	69.0193
Ribes nigrum L.	53.1346	60.3484
Ribes nigrum L.	51.9068	105.057
Ribes nigrum L.	54.8547	83.1594
Ribes nigrum L.	51.8138	107.621
Ribes nigrum L.	54.3719	82.1243
Ribes nigrum L.	56.8947	60.5508
Ribes triste Pall.	55.7111	160.123
Ribes atropurpureum C.A.Mey.	51.4406	105.294
Ribes nigrum L.	60.9798	69.0124
Ribes nigrum L.	56.0974	65.4524
Ribes triste Pall.	55.6404	160.262
Ribes nigrum L.	56.8484	60.6876
Ribes graveolens Bunge	50.0737	87.4443
Ribes nigrum L.	56.9144	60.6497
Ribes nigrum L.	55.2814	61.4774
Ribes nigrum L.	52.8133	103.544
Ribes nigrum L.	55.1062	83.0828
Ribes nigrum L.	60.9676	69.0539
Ribes nigrum L.	56.3499	90.4209
Ribes nigrum L.	53.5741	102.569
Ribes nigrum L.	53.5012	83.9541
Ribes nigrum L.	57.2596	72.6605
Ribes nigrum L.	54.8698	83.0543
Ribes nigrum L.	60.9699	69.0551
Ribes nigrum L.	61.0003	69.0346
Ribes atropurpureum C.A.Mey.	56.1416	84.9621
Ribes nigrum L.	51.0961	108.027
Ribes nigrum L.	51.3522	86.1045
Ribes nigrum L.	56.4932	60.7288
Ribes nigrum L.	54.8624	83.0651
Ribes nigrum L.	57.2769	72.3288
Ribes procumbens Pall.	63.0951	60.4052
Ribes nigrum L.	56.8061	60.5485
Ribes atropurpureum C.A.Mey.	54.0273	85.8867
Ribes triste Pall.	62.1946	147.268
Ribes triste Pall.	55.6415	160.241
Ribes nigrum L.	60.9693	69.0591
Ribes nigrum L.	52.8087	103.545
Ribes nigrum L.	55.6482	84.3594
Ribes nigrum L.	54.4031	89.4426
Ribes procumbens Pall.	55.4412	106.355
Ribes nigrum L.	52.786	103.532
Ribes nigrum L.	54.8424	83.0938
Ribes nigrum L.	55.9474	92.7444
Ribes triste Pall.	69.5296	90.2561
Ribes triste Pall.	69.4848	85.9233
Ribes nigrum L.	57.1711	85.9357
Ribes nigrum L.	56.9382	60.345
Ribes nigrum L.	53.1375	60.3482
Ribes nigrum L.	60.968	69.0552
Ribes nigrum L.	52.2123	109.26
Ribes nigrum L.	56.4896	85.0699
Ribes nigrum L.	52.8112	103.549
Ribes triste Pall.	54.3559	125.708
Ribes nigrum L.	56.8803	72.6655
Ribes nigrum L.	54.4243	84.5394
Ribes nigrum L.	56.5081	60.7361
Ribes nigrum L.	52.7906	103.534
Ribes nigrum L.	54.0919	83.8577
Ribes nigrum L.	56.1433	69.4623
Ribes nigrum L.	55.1503	83.6515
Ribes triste Pall.	54.5602	129.685
Ribes nigrum L.	61.2219	72.1325
Ribes nigrum L.	57.4459	60.2955
Ribes nigrum L.	54.4538	89.4959
Ribes nigrum L.	52.8086	103.544
Ribes triste Pall.	55.8503	158.731
Ribes nigrum L.	55.9449	71.5713
Ribes atropurpureum C.A.Mey.	51.4844	104.315
Ribes nigrum L.	55.2579	61.3533
Ribes nigrum L.	57.1997	65.466
Ribes nigrum L.	56.4565	65.5239
Ribes nigrum L.	63.7053	66.6868
Ribes nigrum L.	53.5713	102.574
Ribes nigrum L.	56.9439	65.1834
Ribes nigrum L.	56.3563	61.3732
Ribes nigrum L.	56.2141	84.9137
Ribes nigrum L.	55.8017	66.1834
Ribes nigrum L.	53.5712	102.572
Ribes triste Pall.	69.5131	88.533
Ribes nigrum L.	53.1373	60.3449
Ribes nigrum L.	51.9963	104.116
Ribes nigrum L.	50.0999	88.889
Ribes nigrum L.	54.8541	83.1605
Ribes nigrum L.	56.8432	72.7329
Ribes nigrum L.	54.8641	83.0661
Ribes nigrum L.	56.5084	85.0444
Ribes nigrum L.	56.9188	72.5506
Ribes nigrum L.	56.9473	72.6584
Ribes nigrum L.	54.2181	87.0574
Ribes nigrum L.	56.776	85.4246
Ribes dikuscha Fisch. ex Turcz.	60.8295	169.07
Ribes atropurpureum C.A.Mey.	54.4588	84.8564
Ribes nigrum L.	56.5249	85.0619
Ribes nigrum L.	57.1028	65.5324
Ribes nigrum L.	51.4948	104.992
Ribes triste Pall.	59.5286	150.754
Ribes nigrum L.	52.7822	103.53
Ribes nigrum L.	56.5351	85.0669
Ribes nigrum L.	54.6833	83.4444
Ribes nigrum L.	53.1385	60.343
Ribes nigrum L.	57.1661	65.5506
Ribes nigrum L.	57.0408	72.9002
Ribes nigrum L.	56.9401	72.707
Ribes nigrum L.	55.7163	83.612
Ribes nigrum L.	56.8048	60.6418
Ribes nigrum L.	57.0387	72.9037
Ribes procumbens Pall.	57.5156	104.552
Ribes atropurpureum C.A.Mey.	51.3135	105.121
Ribes nigrum L.	52.2079	104.321
Ribes nigrum L.	53.5753	102.569
Ribes nigrum L.	57.3257	61.957
Ribes nigrum L.	56.5114	85.1213
Ribes nigrum L.	54.4225	84.5431
Ribes nigrum L.	55.3105	61.4038
Ribes nigrum L.	56.5246	85.0766
Ribes dikuscha Fisch. ex Turcz.	63.3411	152.661
Ribes triste Pall.	71.5818	106.043
Ribes nigrum L.	57.2185	71.889
Ribes nigrum L.	51.5294	105.114
Ribes atropurpureum C.A.Mey.	56.4692	85.1106
Ribes nigrum L.	55.1697	60.1461
Ribes graveolens Bunge	50.0986	87.3938
Ribes nigrum L.	55.3099	61.4027
Ribes nigrum L.	51.865	107.657
Ribes triste Pall.	55.9401	158.617
Ribes nigrum L.	51.6773	84.3657
Ribes atropurpureum C.A.Mey.	53.3312	84.6109
Ribes nigrum L.	53.5695	102.572
Ribes nigrum L.	56.0095	69.4654
Ribes nigrum L.	51.4854	104.313
Ribes nigrum L.	55.1934	60.0346
Ribes nigrum L.	57.4381	60.9109
Ribes triste Pall.	57.9586	121.716
Ribes nigrum L.	57.01	95.0764
Ribes triste Pall.	71.6562	108.234
Ribes nigrum L.	60.9996	69.0154
Ribes nigrum L.	61.0249	69.0333
Ribes nigrum L.	57.1764	65.4675
Ribes nigrum L.	57.1011	65.5368
Ribes nigrum L.	56.2297	65.4709
Ribes nigrum L.	57.1912	85.813
Ribes nigrum L.	56.0724	60.7459
Ribes nigrum L.	60.972	69.0492
Ribes nigrum L.	56.949	72.6609
Ribes nigrum L.	55.5689	74.9531
Ribes nigrum L.	53.5744	102.57
Ribes nigrum L.	57.277	72.3292
Ribes nigrum L.	54.4623	83.3401
Ribes nigrum L.	53.3481	102.798
Ribes nigrum L.	55.2886	61.3876
Ribes triste Pall.	62.1912	134.26
Ribes nigrum L.	55.2628	61.3577
Ribes atropurpureum C.A.Mey.	51.8549	85.1365
Ribes nigrum L.	54.8225	83.1424
Ribes nigrum L.	56.8399	60.4958
Ribes nigrum L.	53.1354	60.3482
Ribes nigrum L.	51.9442	104.136
Ribes triste Pall.	69.3257	91.897
Ribes triste Pall.	69.3632	91.7845
Ribes nigrum L.	56.5047	85.057
Ribes nigrum L.	56.0496	69.5444
Ribes nigrum L.	53.5694	102.572
Ribes nigrum L.	64.2116	60.7327
Ribes sachalinense (F.Schmidt) Nakai	51.4389	143.175
Ribes nigrum L.	56.5975	84.8042
Ribes nigrum L.	50.7387	95.3029
Ribes nigrum L.	53.8777	87.0759
Ribes nigrum L.	52.0007	104.048
Ribes nigrum L.	56.6004	61.0853
Ribes nigrum L.	53.133	60.3521
Ribes nigrum L.	61.016	69.0321
Ribes nigrum L.	56.2134	69.6565
Ribes nigrum L.	54.8748	83.0618
Ribes nigrum L.	55.9301	65.9481
Ribes nigrum L.	57.2531	65.1697
Ribes nigrum L.	57.3605	65.7126
Ribes nigrum L.	53.8612	83.3209
Ribes nigrum L.	57.243	72.4768
Ribes nigrum L.	54.7615	83.2739
Ribes nigrum L.	57.033	60.5953
Ribes nigrum L.	53.2637	88.6039
Ribes nigrum L.	60.9678	69.0558
Ribes nigrum L.	50.9298	85.7678
Ribes nigrum L.	51.8343	85.2266
Ribes nigrum L.	56.9447	72.6586
Ribes nigrum L.	56.6541	60.9795
Ribes nigrum L.	66.6388	66.33
Ribes triste Pall.	69.0999	91.6356
Ribes nigrum L.	56.8649	83.283
Ribes nigrum L.	51.7354	103.816
Ribes nigrum L.	54.8234	83.0959
Ribes nigrum L.	54.8772	83.1177
Ribes atropurpureum C.A.Mey.	51.4152	104.915
Ribes nigrum L.	61.001	69.0385
Ribes triste Pall.	61.2841	149.025
Ribes nigrum L.	52.7903	106.012
Ribes nigrum L.	55.1902	61.2823
Ribes nigrum L.	60.9656	69.0332
Ribes nigrum L.	55.3758	65.761
Ribes nigrum L.	61.1665	74.0388
Ribes nigrum L.	57.0378	64.6484
Ribes nigrum L.	56.5219	85.0508
Ribes triste Pall.	55.9351	158.686
Ribes nigrum L.	51.4979	104.993
Ribes nigrum L.	53.5724	102.571
Ribes triste Pall.	71.1755	102.578
Ribes nigrum L.	54.8567	83.0413
Ribes nigrum L.	51.6941	101.675
Ribes nigrum L.	51.49	104.266
Ribes nigrum L.	54.8667	83.0637
Ribes atropurpureum C.A.Mey.	51.0421	82.968
Ribes nigrum L.	60.9778	69.0179
Ribes triste Pall.	55.9427	158.641
Ribes nigrum L.	55.7168	70.2641
Ribes nigrum L.	56.7877	60.5664
Ribes nigrum L.	53.2902	83.6088
Ribes nigrum L.	51.7344	107.783
Ribes nigrum L.	52.4336	104.295
Ribes nigrum L.	56.4715	85.0483
Ribes nigrum L.	50.4914	87.6357
Ribes nigrum L.	60.9681	69.0557
Ribes triste Pall.	69.3052	92.0148
Ribes nigrum L.	52.8094	103.545
Ribes triste Pall.	68.7528	91.7654
Ribes nigrum L.	52.8175	88.392
Ribes nigrum L.	52.2487	104.245
Ribes nigrum L.	56.5435	84.9711
Ribes triste Pall.	69.5191	88.4821
Ribes nigrum L.	55.2973	61.3775
Ribes nigrum L.	55.1934	61.2919
Ribes nigrum L.	52.0009	104.108
Ribes nigrum L.	52.8019	103.544
Ribes nigrum L.	56.9499	72.6577
Ribes nigrum L.	55.2681	61.3599
Ribes nigrum L.	51.4854	104.313
Ribes nigrum L.	52.7841	103.53
Ribes nigrum L.	56.7984	60.7784
Ribes nigrum L.	56.3796	60.8355
Ribes nigrum L.	51.4912	104.237
Ribes nigrum L.	52.7993	103.542
Ribes nigrum L.	55.3768	65.7613
Ribes nigrum L.	55.2132	60.0508
Ribes procumbens Pall.	54.2725	89.6433
Ribes nigrum L.	56.4273	61.201
Ribes nigrum L.	56.4859	85.1261
Ribes nigrum L.	55.5491	62.3317
Ribes nigrum L.	54.6878	61.2543
Ribes nigrum L.	54.9065	83.1105
Ribes nigrum L.	55.1756	60.0203
Ribes triste Pall.	61.0321	168.24
Ribes triste Pall.	71.907	103.92
Ribes nigrum L.	50.1576	85.9621
Ribes triste Pall.	71.5827	102.789
Ribes nigrum L.	60.9653	69.0346
Ribes nigrum L.	55.8884	66.3403
Ribes nigrum L.	52.8037	103.546
Ribes nigrum L.	54.7815	83.1642
Ribes nigrum L.	61.8434	67.515
Ribes nigrum L.	54.5219	84.0299
Ribes triste Pall.	56.2149	159.01
Ribes nigrum L.	60.9953	69.0103
Ribes nigrum L.	56.5903	61.0567
Ribes triste Pall.	69.4673	88.5971
Ribes nigrum L.	55.1153	61.4054
Ribes nigrum L.	52.0045	104.115
Ribes nigrum L.	52.8084	103.544
Ribes nigrum L.	51.3008	83.3992
Ribes nigrum L.	63.7767	121.687
Ribes nigrum L.	51.8928	95.4697
Ribes triste Pall.	55.9151	158.749
Ribes graveolens Bunge	50.0867	87.7862
Ribes nigrum L.	55.2906	61.3477
Ribes nigrum L.	54.8761	83.0632
Ribes nigrum L.	56.2016	94.1167
Ribes nigrum L.	56.4328	60.7863
Ribes nigrum L.	53.5694	102.572
Ribes nigrum L.	61.255	73.477
Ribes nigrum L.	56.5105	66.5019
Ribes procumbens Pall.	51.1781	105.215
Ribes nigrum L.	52.215	103.932
Ribes atropurpureum C.A.Mey.	51.4958	105.218
Ribes nigrum L.	52.1175	105.282
Ribes nigrum L.	57.13	65.4362
Ribes triste Pall.	54.7019	130.318
Ribes nigrum L.	51.844	100.764
Ribes nigrum L.	56.3429	82.2117
Ribes nigrum L.	57.3714	64.826
Ribes nigrum L.	55.9952	60.4994
Ribes nigrum L.	52.7867	103.532
Ribes atropurpureum C.A.Mey.	51.4994	104.994
Ribes nigrum L.	57.094	65.2707
Ribes nigrum L.	56.8049	60.603
Ribes nigrum L.	55.9381	66.0528
Ribes triste Pall.	71.5833	102.788
Ribes nigrum L.	54.6274	83.3033
Ribes nigrum L.	54.0472	60.4815
Ribes triste Pall.	69.2871	92.0277
Ribes nigrum L.	55.034	61.5164
Ribes nigrum L.	54.8558	83.0553
Ribes nigrum L.	53.361	107.333
Ribes nigrum L.	60.9673	69.0531
Ribes nigrum L.	55.1681	60.0134
Ribes nigrum L.	56.1372	83.7044
Ribes nigrum L.	52.7916	103.538
Ribes triste Pall.	54.3494	125.721
Ribes dikuscha Fisch. ex Turcz.	63.5382	153.173
Ribes nigrum L.	55.6595	68.8337
Ribes nigrum L.	56.5728	85.021
Ribes atropurpureum C.A.Mey.	51.5687	87.3826
Ribes nigrum L.	56.5044	60.731
Ribes nigrum L.	57.0149	74.3252
Ribes altissimum (Jancz.) Turcz. ex Pojark.	51.7681	100.698
Ribes graveolens Bunge	50.0754	87.4417
Ribes triste Pall.	52.2358	103.942
Ribes nigrum L.	55.8741	69.4491
Ribes nigrum L.	60.2049	71.0216
Ribes nigrum L.	51.6924	101.678
Ribes triste Pall.	53.5765	102.569
Ribes nigrum L.	53.1349	60.3488
Ribes nigrum L.	53.6507	87.1972
Ribes nigrum L.	52.0497	89.6585
Ribes nigrum L.	56.8946	60.652
Ribes nigrum L.	54.878	83.1162
Ribes nigrum L.	55.7135	60.4617
Ribes nigrum L.	57.266	72.2948
Ribes nigrum L.	53.8243	80.9929
Ribes nigrum L.	56.9488	72.6601
Ribes triste Pall.	68.8515	90.5216
Ribes nigrum L.	52.8017	103.545
Ribes nigrum L.	53.1449	60.3299
Ribes nigrum L.	61.0167	73.9501
Ribes nigrum L.	51.9824	107.475
Ribes nigrum L.	60.3841	96.29
Ribes nigrum L.	57.1754	72.561
Ribes nigrum L.	56.9487	72.6613
Ribes nigrum L.	55.0058	83.2151
Ribes nigrum L.	56.3436	69.5583
Ribes nigrum L.	51.493	104.258
Ribes nigrum L.	55.1553	60.0135
Ribes atropurpureum C.A.Mey.	51.7881	87.2258
Ribes nigrum L.	54.8326	83.1354
Ribes nigrum L.	53.9703	84.0375
Ribes nigrum L.	50.1573	95.9733
Ribes nigrum L.	57.1023	65.6192
Ribes nigrum L.	54.8588	83.0561
Ribes triste Pall.	54.1777	127.003
Ribes triste Pall.	55.7392	160.283
Ribes nigrum L.	55.8857	69.5011
Ribes nigrum L.	60.9693	69.0584
Ribes triste Pall.	55.8847	159.954
Ribes nigrum L.	61.0216	69.0912
Ribes triste Pall.	55.9904	159.152
Ribes nigrum L.	51.4928	104.845
Ribes nigrum L.	57.3182	64.9553
Ribes nigrum L.	60.9823	69.0181
Ribes nigrum L.	60.9682	69.0551
Ribes nigrum L.	60.9658	69.5325
Ribes nigrum L.	51.568	85.5106
Ribes nigrum L.	60.9677	69.0533
Ribes nigrum L.	56.8633	72.5857
Ribes nigrum L.	51.8674	85.7471
Ribes nigrum L.	56.7924	60.7872
Ribes nigrum L.	56.852	60.6534
Ribes nigrum L.	56.1799	69.3911
Ribes nigrum L.	50.8044	86.2402
Ribes pulchellum Turcz.	50.7232	107.474
Ribes nigrum L.	52.7661	99.7463
Ribes nigrum L.	53.6382	88.1964
Ribes nigrum L.	57.02	72.7824
Ribes nigrum L.	53.7133	89.0086
Ribes atropurpureum C.A.Mey.	51.0042	85.6451
Ribes nigrum L.	60.9859	68.9999
Ribes nigrum L.	54.8094	83.1968
Ribes triste Pall.	68.0554	166.455
Ribes nigrum L.	53.3152	87.6084
Ribes nigrum L.	57.1626	65.4665
Ribes nigrum L.	53.7429	84.8006
Ribes triste Pall.	66.5924	164.371
Ribes triste Pall.	55.9409	158.699
Ribes nigrum L.	56.9221	60.6626
Ribes procumbens Pall.	51.775	109.647
Ribes nigrum L.	56.3622	61.3549
Ribes nigrum L.	56.8162	60.4937
Ribes nigrum L.	52.3558	103.685
Ribes atropurpureum C.A.Mey.	51.3615	104.927
Ribes nigrum L.	52.802	103.545
Ribes nigrum L.	55.7706	69.3648
Ribes nigrum L.	57.1633	65.4555
Ribes nigrum L.	54.9822	60.2797
Ribes nigrum L.	51.4292	104.78
Ribes nigrum L.	55.0667	61.4092
Ribes nigrum L.	63.7164	66.6604
Ribes atropurpureum C.A.Mey.	51.3298	105.005
Ribes nigrum L.	55.2818	61.475
Ribes nigrum L.	52.7861	103.532
Ribes nigrum L.	51.0233	83.0134
Ribes nigrum L.	52.8084	103.544
Ribes triste Pall.	55.118	160.097
Ribes nigrum L.	56.8927	60.3147
Ribes triste Pall.	70.4319	107.322
Ribes nigrum L.	55.2122	60.1606
Ribes nigrum L.	51.7817	100.69
Ribes nigrum L.	55.4437	61.358
Ribes nigrum L.	54.7783	83.2007
Ribes nigrum L.	55.6149	66.0536
Ribes nigrum L.	57.1916	65.3476
Ribes nigrum L.	57.3899	65.7316
Ribes nigrum L.	57.1116	65.5223
Ribes nigrum L.	53.2737	83.687
Ribes nigrum L.	61.8858	129.503
Ribes triste Pall.	72.128	110.549
Ribes triste Pall.	66.6514	164.381
Ribes procumbens Pall.	54.2754	89.6478
Ribes nigrum L.	55.2846	61.4821
Ribes nigrum L.	52.7604	103.669
Ribes nigrum L.	55.2636	60.1809
Ribes nigrum L.	53.1543	106.955
Ribes atropurpureum C.A.Mey.	51.5403	105.199
Ribes nigrum L.	51.8382	106.055
Ribes nigrum L.	54.9126	83.0193
Ribes nigrum L.	56.3561	61.7704
Ribes nigrum L.	53.7011	84.7124
Ribes nigrum L.	60.9804	69.0105
Ribes atropurpureum C.A.Mey.	53.984	85.8397
Ribes nigrum L.	56.9654	86.1492
Ribes nigrum L.	61.0349	69.1351
Ribes nigrum L.	51.8787	85.3075
Ribes triste Pall.	71.1545	102.696
Ribes triste Pall.	62.2119	147.288
Ribes nigrum L.	55.1888	60.0335
Ribes nigrum L.	51.5594	104.001
Ribes nigrum L.	55.7062	85.0289
Ribes atropurpureum C.A.Mey.	51.4455	105.286
Ribes nigrum L.	57.3917	65.7239
Ribes nigrum L.	60.9826	69.0159
Ribes nigrum L.	56.8017	67.4317
Ribes nigrum L.	55.6928	62.4424
Ribes nigrum L.	65.539	72.5221
Ribes nigrum L.	64.2606	60.8724
Ribes triste Pall.	69.392	91.4907
Ribes nigrum L.	61.0348	69.1351
Ribes nigrum L.	56.8461	60.4947
Ribes triste Pall.	60.955	166.847
Ribes nigrum L.	56.4825	85.0442
Ribes triste Pall.	71.1548	102.673
Ribes nigrum L.	56.3352	69.5269
Ribes nigrum L.	56.0237	69.4875
Ribes nigrum L.	58.2706	68.4361
Ribes nigrum L.	56.9649	72.5117
Ribes nigrum L.	54.4696	83.3154
Ribes procumbens Pall.	56.651	124.753
Ribes nigrum L.	53.2686	108.712
Ribes nigrum L.	55.8337	66.2223
Ribes triste Pall.	71.6321	108.2
Ribes nigrum L.	54.9037	83.6433
Ribes nigrum L.	57.1353	65.422
Ribes triste Pall.	55.9237	158.705
Ribes nigrum L.	56.5557	72.8486
Ribes triste Pall.	68.7393	161.4
Ribes procumbens Pall.	54.2692	89.6438
Ribes nigrum L.	51.6358	84.3182
Ribes nigrum L.	60.9877	69.0699
Ribes triste Pall.	68.057	166.443
Ribes nigrum L.	55.1728	60.1708
Ribes nigrum L.	54.3963	79.4335
Ribes nigrum L.	53.712	84.0349
Ribes triste Pall.	56.0528	158.971
Ribes graveolens Bunge	50.0887	87.7882
Ribes nigrum L.	52.5099	103.811
Ribes nigrum L.	56.8575	60.7677
Ribes nigrum L.	52.8019	103.544
Ribes nigrum L.	63.7369	121.603
Ribes nigrum L.	55.278	61.4855
Ribes nigrum L.	53.2214	83.4104
Ribes nigrum L.	55.2448	84.986
Ribes nigrum L.	56.8492	60.7675
Ribes nigrum L.	52.8168	83.1061
Ribes nigrum L.	57.1816	72.2177
Ribes procumbens Pall.	51.1755	105.229
Ribes nigrum L.	55.1252	60.1421
Ribes nigrum L.	50.1463	88.0292
Ribes nigrum L.	52.8015	103.545
Ribes nigrum L.	61.8976	64.3648
Ribes nigrum L.	56.5333	85.1131
Ribes altissimum (Jancz.) Turcz. ex Pojark.	51.9989	104.105
Ribes nigrum L.	53.578	102.566
Ribes nigrum L.	52.8098	103.544
Ribes nigrum L.	55.5498	62.3768
Ribes nigrum L.	56.5293	85.0075
Ribes nigrum L.	55.8357	64.1442
Ribes nigrum L.	61.0213	69.0165
Ribes nigrum L.	54.6461	102.86
Ribes nigrum L.	57.2028	72.675
Ribes nigrum L.	61.0005	69.0271
Ribes nigrum L.	52.1772	104.304
Ribes nigrum L.	52.2663	104.714
Ribes nigrum L.	54.4032	82.5979
Ribes nigrum L.	52.267	104.19
Ribes triste Pall.	55.649	160.236
Ribes nigrum L.	55.2805	61.4906
Ribes nigrum L.	55.2815	61.4795
Ribes nigrum L.	55.9299	65.9485
Ribes atropurpureum C.A.Mey.	56.5248	85.0424
Ribes nigrum L.	57.1006	65.5371
Ribes nigrum L.	51.5184	85.5667
Ribes nigrum L.	59.6441	60.1626
Ribes nigrum L.	55.1354	60.115
Ribes nigrum L.	53.1347	60.3499
Ribes procumbens Pall.	51.6392	101.478
Ribes nigrum L.	52.9699	104.583
Ribes nigrum L.	61.051	69.2607
Ribes procumbens Pall.	53.785	120.67
Ribes triste Pall.	56.2254	160.112
Ribes triste Pall.	55.754	130.566
Ribes triste Pall.	70.6049	105.293
Ribes triste Pall.	54.0163	127.457
Ribes nigrum L.	52.3996	104.3
Ribes altissimum (Jancz.) Turcz. ex Pojark.	50.3056	87.6607
Ribes nigrum L.	52.24	104.268
Ribes nigrum L.	56.1309	69.3996
Ribes nigrum L.	51.3907	87.4008
Ribes nigrum L.	54.79	83.1712
Ribes nigrum L.	56.5001	60.7282
Ribes triste Pall.	59.6262	150.468
Ribes triste Pall.	60.6806	151.242
Ribes nigrum L.	52.4096	102.978
Ribes nigrum L.	50.289	87.6663
Ribes nigrum L.	56.2086	65.4716
Ribes nigrum L.	56.8318	60.4913
Ribes nigrum L.	57.0634	72.4791
Ribes nigrum L.	56.9424	72.7134
Ribes nigrum L.	56.9488	72.6595
Ribes nigrum L.	53.1347	60.346
Ribes nigrum L.	52.1403	105.274
Ribes nigrum L.	60.9993	69.0364
Ribes nigrum L.	60.9688	69.0571
Ribes nigrum L.	55.407	65.4467
Ribes nigrum L.	56.6141	85.4022
Ribes procumbens Pall.	54.9576	99.0741
Ribes triste Pall.	63.7351	148.454
Ribes nigrum L.	60.967	69.0405
Ribes triste Pall.	52.7383	102.062
Ribes nigrum L.	55.3447	61.5535
Ribes procumbens Pall.	55.5792	109.226
Ribes nigrum L.	60.968	69.0552
Ribes nigrum L.	57.2731	72.2368
Ribes nigrum L.	56.4825	85.0865
Ribes atropurpureum C.A.Mey.	51.041	82.9988
Ribes nigrum L.	52.7913	103.243
Ribes nigrum L.	57.1624	65.4638
Ribes triste Pall.	55.9553	160.233
Ribes nigrum L.	56.1987	65.4638
Ribes nigrum L.	56.9911	72.6457
Ribes nigrum L.	54.8297	83.1274
Ribes nigrum L.	60.1555	60.0171
Ribes nigrum L.	54.8479	83.1276
Ribes nigrum L.	56.5165	85.0909
Ribes nigrum L.	61.0197	69.0342
Ribes triste Pall.	52.0667	103.83
Ribes nigrum L.	54.7684	83.2647
Ribes nigrum L.	53.7074	88.989
Ribes nigrum L.	50.9274	117.982
Ribes nigrum L.	55.2676	61.3601
Ribes triste Pall.	59.5691	150.988
Ribes nigrum L.	55.7461	66.1824
Ribes atropurpureum C.A.Mey.	53.6962	85.9905
Ribes altissimum (Jancz.) Turcz. ex Pojark.	50.1605	88.3129
Ribes nigrum L.	53.1311	60.3624
Ribes nigrum L.	56.2316	65.4681
Ribes nigrum L.	56.4355	84.9777
Ribes pauciflorum Turcz. ex Ledeb.	54.0885	127.21
Ribes triste Pall.	55.9391	158.701
Ribes nigrum L.	56.9493	72.6548
Ribes nigrum L.	56.4927	60.7304
Ribes nigrum L.	52.9602	80.8152
Ribes nigrum L.	56.0948	60.7008
Ribes nigrum L.	57.0815	65.2192
Ribes nigrum L.	52.8563	83.6156
Ribes atropurpureum C.A.Mey.	53.961	85.939
Ribes nigrum L.	54.6284	84.8374
Ribes nigrum L.	54.7232	73.5561
Ribes nigrum L.	58.2516	68.2966
Ribes nigrum L.	52.8014	103.545
Ribes triste Pall.	55.9108	158.758
Ribes nigrum L.	52.2273	104.208
Ribes nigrum L.	52.8031	103.546
Ribes nigrum L.	54.879	83.0668
Ribes nigrum L.	53.569	102.575
Ribes nigrum L.	53.3255	87.2405
Ribes nigrum L.	53.5696	102.574
Ribes nigrum L.	55.2075	60.6894
Ribes nigrum L.	60.978	69.0181
Ribes nigrum L.	60.9696	69.0599
Ribes nigrum L.	55.7556	66.1072
Ribes nigrum L.	61.0088	69.0421
Ribes nigrum L.	51.492	105.223
Ribes nigrum L.	56.8306	60.7172
Ribes nigrum L.	60.9992	69.0154
Ribes nigrum L.	52.7911	103.177
Ribes nigrum L.	53.5695	102.575
Ribes nigrum L.	55.6299	66.0666
Ribes nigrum L.	53.571	102.572
Ribes nigrum L.	50.8046	86.3417
Ribes nigrum L.	66.5292	66.5912
Ribes nigrum L.	51.1419	83.0386
Ribes triste Pall.	69.3632	91.7845
Ribes procumbens Pall.	52.8008	103.557
Ribes atropurpureum C.A.Mey.	54.0271	85.886
Ribes nigrum L.	52.7402	102.058
Ribes nigrum L.	54.8891	63.4271
Ribes nigrum L.	65.2634	82.034
Ribes nigrum L.	51.568	85.5733
Ribes nigrum L.	56.8373	64.2935
Ribes nigrum L.	54.8571	83.122
Ribes nigrum L.	61.4674	63.9978
Ribes nigrum L.	52.9593	88.0078
Ribes nigrum L.	56.7581	60.7614
Ribes nigrum L.	56.0841	65.4489
Ribes atropurpureum C.A.Mey.	51.1346	83.0301
Ribes nigrum L.	57.4257	60.2575
Ribes nigrum L.	54.8568	83.0515
Ribes nigrum L.	64.2572	60.9189
Ribes nigrum L.	54.5544	83.3747
Ribes nigrum L.	57.8652	106.126
Ribes nigrum L.	51.0938	108.001
Ribes nigrum L.	52.0209	103.273
Ribes nigrum L.	51.399	104.832
Ribes dikuscha Fisch. ex Turcz.	64.0417	154.344
Ribes nigrum L.	56.3829	60.8677
Ribes nigrum L.	53.0743	83.2926
Ribes nigrum L.	55.537	84.0412
Ribes nigrum L.	56.9398	72.708
Ribes nigrum L.	55.1707	61.2676
Ribes nigrum L.	56.3336	70.5151
Ribes triste Pall.	60.6054	150.685
Ribes nigrum L.	53.2134	83.7359
Ribes triste Pall.	61.4268	168.055
Ribes nigrum L.	53.4954	102.325
Ribes nigrum L.	57.1264	65.4673
Ribes procumbens Pall.	54.02	121.869
Ribes nigrum L.	56.9597	72.5109
Ribes nigrum L.	57.1096	65.5313
Ribes nigrum L.	60.9676	69.0535
Ribes nigrum L.	57.0997	65.5357
Ribes altissimum (Jancz.) Turcz. ex Pojark.	51.2999	87.6924
Ribes nigrum L.	51.4733	104.38
Ribes nigrum L.	55.1177	61.7226
Ribes nigrum L.	53.5727	102.571
Ribes nigrum L.	56.8127	60.6377
Ribes nigrum L.	55.8095	68.641
Ribes nigrum L.	53.2946	86.3747
Ribes nigrum L.	56.4829	85.1499
Ribes nigrum L.	53.2268	83.4408
Ribes nigrum L.	53.3379	60.6754
Ribes triste Pall.	71.6578	107.725
Ribes nigrum L.	54.8937	83.0696
Ribes nigrum L.	56.7622	72.7613
Ribes nigrum L.	63.716	66.6664
Ribes nigrum L.	51.9996	104.078
Ribes nigrum L.	60.967	69.0405
Ribes nigrum L.	52.253	104.893
Ribes triste Pall.	55.8554	160.171
Ribes nigrum L.	57.228	72.5121
Ribes nigrum L.	56.8951	60.551
Ribes nigrum L.	52.0499	89.6589
Ribes atropurpureum C.A.Mey.	51.3117	105.145
Ribes nigrum L.	55.9301	65.9483
Ribes nigrum L.	57.0898	65.3018
Ribes nigrum L.	61.1774	81.3359
Ribes dikuscha Fisch. ex Turcz.	67.9815	161.364
Ribes nigrum L.	56.7981	60.781
Ribes pallidiflorum Pojark.	53.1983	158.369
Ribes nigrum L.	51.9892	104.146
Ribes nigrum L.	56.8621	72.3049
Ribes nigrum L.	56.2957	68.9146
Ribes nigrum L.	56.5372	84.9926
Ribes nigrum L.	50.1806	87.7234
Ribes nigrum L.	53.0317	108.336
Ribes atropurpureum C.A.Mey.	51.4851	105.235
Ribes nigrum L.	56.8936	60.3248
Ribes nigrum L.	53.573	102.571
Ribes nigrum L.	61.023	69.0181
Ribes triste Pall.	56.2874	159.077
Ribes triste Pall.	70.8221	100.988
Ribes nigrum L.	55.2966	86.1149
Ribes altissimum (Jancz.) Turcz. ex Pojark.	51.8667	100.761
Ribes triste Pall.	55.9444	158.646
Ribes procumbens Pall.	54.6501	128.5
Ribes nigrum L.	56.8555	60.6526
Ribes nigrum L.	52.8093	103.544
Ribes nigrum L.	60.7391	60.1568
Ribes nigrum L.	54.8244	84.6014
Ribes nigrum L.	54.4695	83.3136
Ribes nigrum L.	57.1743	72.4469
Ribes nigrum L.	56.5199	85.0888
Ribes nigrum L.	56.4675	65.5416
Ribes nigrum L.	52.2218	104.431
Ribes nigrum L.	51.5661	85.5354
Ribes nigrum L.	60.9691	69.0541
Ribes nigrum L.	56.007	69.506
Ribes nigrum L.	56.5302	85.009
Ribes nigrum L.	54.9825	83.2434
Ribes nigrum L.	55.9965	60.5014
Ribes nigrum L.	53.9032	87.4825
Ribes triste Pall.	55.1115	160.096
Ribes triste Pall.	69.3396	90.8154
Ribes triste Pall.	56.2245	160.111
Ribes nigrum L.	53.9023	87.4919
Ribes nigrum L.	50.1704	87.3602
Ribes nigrum L.	55.4001	93.6553
Ribes nigrum L.	52.8174	103.536
Ribes nigrum L.	64.2612	60.874
Ribes nigrum L.	55.4778	85.8278
Ribes nigrum L.	57.2166	65.4285
Ribes nigrum L.	55.3532	66.3318
Ribes nigrum L.	56.7984	60.7806
Ribes nigrum L.	55.2638	61.3592
Ribes nigrum L.	57.2183	71.8916
Ribes nigrum L.	54.4703	83.6361
Ribes nigrum L.	56.1203	102.295
Ribes nigrum L.	50.3389	87.6684
Ribes nigrum L.	53.1448	60.3299
Ribes nigrum L.	54.8573	83.0492
Ribes nigrum L.	55.2872	61.4988
Ribes nigrum L.	57.3849	65.6831
Ribes nigrum L.	60.9859	69.0696
Ribes nigrum L.	53.1353	60.347
Ribes nigrum L.	56.8877	60.5532
Ribes nigrum L.	52.8038	103.545
Ribes nigrum L.	56.9909	72.7004
Ribes nigrum L.	52.2079	104.321
Ribes altissimum (Jancz.) Turcz. ex Pojark.	50.0791	87.4424
Ribes nigrum L.	54.0874	83.8421
Ribes nigrum L.	56.9454	72.6923
Ribes nigrum L.	57.0437	72.5134
Ribes nigrum L.	58.2705	68.4355
Ribes nigrum L.	60.9997	69.0153
Ribes nigrum L.	57.0243	60.5511
Ribes atropurpureum C.A.Mey.	52.7875	88.4795
Ribes nigrum L.	61.0012	69.0155
Ribes nigrum L.	56.8458	68.6166
Ribes graveolens Bunge	50.1695	87.49
Ribes nigrum L.	56.7977	60.5732
Ribes nigrum L.	52.8744	108.143
Ribes nigrum L.	54.9207	82.9998
Ribes nigrum L.	54.4637	83.3427
Ribes nigrum L.	53.5301	102.626
Ribes nigrum L.	55.5183	86.6831
Ribes triste Pall.	61.4187	167.959
Ribes nigrum L.	54.4229	84.5422
Ribes nigrum L.	54.7636	83.2627
Ribes nigrum L.	61.0151	69.066
Ribes nigrum L.	55.1523	60.1323
Ribes nigrum L.	52.9462	80.8215
Ribes nigrum L.	54.8583	83.0473
Ribes triste Pall.	56.0533	158.971
Ribes nigrum L.	57.096	65.4046
Ribes atropurpureum C.A.Mey.	51.0601	82.9894
Ribes nigrum L.	53.0678	103.344
Ribes nigrum L.	50.3392	87.6689
Ribes triste Pall.	71.5839	102.787
Ribes pulchellum Turcz.	52.5249	103.876
Ribes nigrum L.	55.1317	60.1337
Ribes nigrum L.	56.428	65.2
Ribes nigrum L.	56.9002	60.6653
Ribes altissimum (Jancz.) Turcz. ex Pojark.	51.2709	105.439
Ribes nigrum L.	53.1354	60.3477
Ribes nigrum L.	57.3653	65.715
Ribes nigrum L.	60.0031	71.1449
Ribes nigrum L.	53.8376	109.898
Ribes nigrum L.	60.9676	69.0534
Ribes nigrum L.	54.8663	83.0668
Ribes nigrum L.	56.4556	65.5243
Ribes pulchellum Turcz.	50.2924	107.002
Ribes nigrum L.	52.7985	103.172
Ribes nigrum L.	66.5302	66.6313
Ribes nigrum L.	53.4976	102.327
Ribes nigrum L.	55.1686	60.0138
Ribes nigrum L.	54.8554	83.0544
Ribes nigrum L.	54.5029	89.6389
Ribes nigrum L.	52.8051	103.547
Ribes triste Pall.	69.5333	91.6747
Ribes nigrum L.	54.0242	85.8724
Ribes nigrum L.	54.8678	83.0525
Ribes nigrum L.	53.233	83.4139
Ribes nigrum L.	56.9557	72.6154
Ribes nigrum L.	55.2645	60.6602
Ribes nigrum L.	52.8053	103.545
Ribes triste Pall.	54.1222	126.721
Ribes nigrum L.	56.9894	72.7055
Ribes nigrum L.	55.2693	61.5124
Ribes nigrum L.	60.9715	69.0529
Ribes triste Pall.	70.7585	101.171
Ribes nigrum L.	54.029	85.8655
Ribes nigrum L.	57.1164	65.2686
Ribes nigrum L.	59.807	60.0877
Ribes triste Pall.	65.5295	72.5212
Ribes nigrum L.	54.4646	83.3463
Ribes nigrum L.	53.1429	60.3304
Ribes nigrum L.	57.0536	72.4478
Ribes nigrum L.	53.5753	102.569
Ribes nigrum L.	53.5696	102.574
Ribes nigrum L.	56.4132	68.3913
Ribes nigrum L.	53.4952	102.324
Ribes atropurpureum C.A.Mey.	51.485	104.312
Ribes nigrum L.	64.2576	60.9208
Ribes nigrum L.	56.4087	84.8873
Ribes nigrum L.	55.1409	61.3394
Ribes nigrum L.	54.862	83.0498
Ribes nigrum L.	52.002	104.087
Ribes nigrum L.	51.9441	104.136
Ribes nigrum L.	53.3934	86.4677
Ribes procumbens Pall.	54.02	121.869
Ribes nigrum L.	54.4581	89.4783
Ribes nigrum L.	56.9365	65.5229
Ribes triste Pall.	62.5164	155.788
Ribes triste Pall.	72.3851	103.937
Ribes nigrum L.	55.2752	61.3599
Ribes nigrum L.	50.9301	84.2583
Ribes triste Pall.	55.4989	130.608
Ribes nigrum L.	51.6298	103.792
Ribes nigrum L.	55.904	66.2178
Ribes nigrum L.	56.7738	60.6898
Ribes nigrum L.	56.6475	60.603
Ribes nigrum L.	51.9751	104.052
Ribes atropurpureum C.A.Mey.	54.0267	85.8986
Ribes nigrum L.	56.8795	72.3368
Ribes triste Pall.	69.0772	90.9891
Ribes nigrum L.	55.9977	60.505
Ribes nigrum L.	57.0389	72.3579
Ribes nigrum L.	57.1369	65.43
Ribes nigrum L.	56.881	60.0876
Ribes nigrum L.	52.6322	99.666
Ribes nigrum L.	56.4902	85.0661
Ribes nigrum L.	54.4792	64.7717
Ribes nigrum L.	52.8976	103.067
Ribes nigrum L.	57.3327	65.6815
Ribes nigrum L.	56.6716	61.7419
Ribes nigrum L.	53.7601	88.2712
Ribes procumbens Pall.	52.8024	103.55
Ribes nigrum L.	55.9846	69.4665
Ribes nigrum L.	54.8248	83.0956
Ribes triste Pall.	72.4928	101.832
Ribes nigrum L.	55.0565	83.7263
Ribes triste Pall.	55.9426	158.642
Ribes nigrum L.	56.5691	84.7583
Ribes nigrum L.	53.3748	60.9829
Ribes nigrum L.	54.4747	83.2748
Ribes triste Pall.	71.7073	102.607
Ribes nigrum L.	54.4164	83.4184
Ribes nigrum L.	54.8653	83.0677
Ribes nigrum L.	56.9504	72.6561
Ribes nigrum L.	60.9673	69.0531
Ribes nigrum L.	52.2411	104.243
Ribes nigrum L.	56.7873	61.3086
Ribes nigrum L.	55.932	65.9621
Ribes triste Pall.	69.4848	85.9234
Ribes nigrum L.	61.0151	69.066
Ribes triste Pall.	55.7326	160.189
Ribes nigrum L.	51.8286	107.745
Ribes nigrum L.	56.94	72.7081
Ribes nigrum L.	56.5029	85.0555
Ribes nigrum L.	57.1683	85.8507
Ribes nigrum L.	56.5138	85.107
Ribes nigrum L.	52.8043	103.549
Ribes atropurpureum C.A.Mey.	51.0427	82.9685
Ribes nigrum L.	56.9732	65.4196
Ribes triste Pall.	55.6402	160.262
Ribes triste Pall.	69.3955	91.5138
Ribes nigrum L.	55.0051	83.2181
Ribes atropurpureum C.A.Mey.	56.5198	85.0498
Ribes nigrum L.	57.313	61.9423
Ribes nigrum L.	56.9429	60.7922
Ribes nigrum L.	56.0172	69.4728
Ribes nigrum L.	57.0589	60.5276
Ribes nigrum L.	51.6713	107.162
Ribes nigrum L.	54.8284	83.1252
Ribes nigrum L.	52.8071	103.543
Ribes nigrum L.	50.3718	87.0357
Ribes nigrum L.	57.333	65.6827
Ribes nigrum L.	57.1157	65.2668
Ribes triste Pall.	55.6507	160.242
Ribes nigrum L.	52.7859	103.531
Ribes nigrum L.	54.8747	83.0945
Ribes triste Pall.	63.8538	154.035
Ribes nigrum L.	52.8037	103.547
Ribes nigrum L.	57.0417	72.9041
Ribes nigrum L.	55.9054	69.5045
Ribes nigrum L.	53.4896	85.6123
Ribes nigrum L.	51.7916	104.616
Ribes nigrum L.	56.9538	72.608
Ribes nigrum L.	60.9671	69.0401
Ribes nigrum L.	54.6743	60.8596
Ribes nigrum L.	57.2216	65.2315
Ribes nigrum L.	61.0482	69.2272
Ribes nigrum L.	56.3991	84.9644
Ribes pulchellum Turcz.	51.153	107.114
Ribes nigrum L.	52.462	88.277
Ribes nigrum L.	52.8042	103.545
Ribes nigrum L.	54.8574	83.0509
Ribes nigrum L.	55.1663	81.3102
Ribes nigrum L.	55.5485	62.3339
Ribes nigrum L.	56.9444	72.6977
Ribes nigrum L.	56.9207	60.665
Ribes nigrum L.	51.3432	105.313
Ribes nigrum L.	54.7731	83.1684
Ribes nigrum L.	56.8972	60.5454
Ribes nigrum L.	55.3132	61.4112
Ribes nigrum L.	53.5731	102.57
Ribes nigrum L.	51.21	109.146
Ribes nigrum L.	57.2188	71.8928
Ribes nigrum L.	56.1927	65.4601
Ribes nigrum L.	53.1355	60.348
Ribes nigrum L.	55.2208	72.8614
Ribes nigrum L.	55.3337	61.3736
Ribes nigrum L.	60.999	69.0158
Ribes nigrum L.	53.127	87.9208
Ribes nigrum L.	53.1305	60.3585
Ribes triste Pall.	72.4536	101.974
Ribes nigrum L.	52.8023	103.545
Ribes nigrum L.	56.4324	84.9833
Ribes triste Pall.	60.6057	150.685
Ribes nigrum L.	55.9367	109.972
Ribes atropurpureum C.A.Mey.	51.494	105.221
Ribes triste Pall.	54.3508	125.722
Ribes nigrum L.	53.577	102.569
Ribes nigrum L.	56.6506	60.6129
Ribes nigrum L.	56.4895	85.0717
Ribes triste Pall.	66.548	164.257
Ribes nigrum L.	56.385	66.5102
Ribes nigrum L.	56.5694	85.0166
Ribes nigrum L.	61.023	69.0307
Ribes nigrum L.	57.0036	60.7901
Ribes nigrum L.	55.171	60.1719
Ribes nigrum L.	56.3576	84.9442
Ribes nigrum L.	58.2519	68.2967
Ribes nigrum L.	57.101	65.5323
Ribes nigrum L.	60.9989	69.0007
Ribes nigrum L.	52.3957	104.024
Ribes nigrum L.	51.1515	83.0254
Ribes nigrum L.	56.2318	65.4678
Ribes nigrum L.	51.1751	82.9255
Ribes nigrum L.	60.9693	69.058
Ribes nigrum L.	57.1973	65.3454
Ribes nigrum L.	56.7924	60.7872
Ribes nigrum L.	60.8539	63.5266
Ribes nigrum L.	55.1401	61.3385
Ribes nigrum L.	53.3998	86.4831
Ribes nigrum L.	55.6458	60.3656
Ribes nigrum L.	54.4748	83.2749
Ribes nigrum L.	56.9483	72.6538
Ribes nigrum L.	57.1784	85.826
Ribes nigrum L.	61.0182	69.0491
Ribes nigrum L.	54.5233	84.0336
Ribes nigrum L.	54.861	83.063
Ribes nigrum L.	56.0752	61.8946
Ribes nigrum L.	53.7146	73.3445
Ribes nigrum L.	52.8035	103.55
Ribes nigrum L.	56.017	84.7006
Ribes nigrum L.	53.1315	60.3563
Ribes nigrum L.	54.8302	83.1191
Ribes nigrum L.	57.1136	65.8396
Ribes procumbens Pall.	52.8086	103.545
Ribes nigrum L.	52.8473	103.315
Ribes nigrum L.	55.24	67.2824
Ribes nigrum L.	57.1761	65.4755
Ribes triste Pall.	55.626	130.703
Ribes nigrum L.	53.9325	85.8733
Ribes nigrum L.	56.0873	66.5919
Ribes nigrum L.	56.793	60.5836
Ribes atropurpureum C.A.Mey.	51.1842	82.9741
Ribes nigrum L.	52.8236	103.593
Ribes triste Pall.	69.1321	91.883
Ribes nigrum L.	52.5586	106.094
Ribes triste Pall.	69.3955	90.6984
Ribes triste Pall.	71.6325	102.604
Ribes nigrum L.	55.4089	65.4548
Ribes nigrum L.	60.969	69.0566
Ribes nigrum L.	56.9559	72.6139
Ribes nigrum L.	56.8167	60.5157
Ribes nigrum L.	57.1264	61.7365
Ribes atropurpureum C.A.Mey.	51.3089	105.045
Ribes triste Pall.	69.5068	85.978
Ribes nigrum L.	57.1907	72.2168
Ribes nigrum L.	53.1428	60.3302
Ribes procumbens Pall.	54.9568	99.0734
Ribes nigrum L.	56.9441	72.6593
Ribes nigrum L.	60.9878	69.0633
Ribes triste Pall.	55.649	160.236
Ribes nigrum L.	51.5185	85.5666
Ribes nigrum L.	52.4826	88.2752
Ribes nigrum L.	56.8985	61.0275
Ribes nigrum L.	54.69	83.2685
Ribes pauciflorum Turcz. ex Ledeb.	53.9942	124.042
Ribes nigrum L.	60.9681	69.0553
Ribes triste Pall.	55.9357	158.679
Ribes nigrum L.	52.3987	104.3
Ribes nigrum L.	51.7107	89.7865
Ribes nigrum L.	56.9421	72.7117
Ribes nigrum L.	51.5912	85.5942
Ribes triste Pall.	60.293	96.8575
Ribes nigrum L.	52.2557	93.6803
Ribes nigrum L.	51.4931	86.3789
Ribes nigrum L.	53.3578	84.3119
Ribes altissimum (Jancz.) Turcz. ex Pojark.	52.8096	91.5112
Ribes triste Pall.	55.6507	160.242
Ribes nigrum L.	55.172	60.0177
Ribes nigrum L.	56.5245	85.1082
Ribes nigrum L.	51.5636	85.5441
Ribes nigrum L.	54.9144	84.3168
Ribes triste Pall.	66.7477	164.342
Ribes pauciflorum Turcz. ex Ledeb.	51.4167	105.503
Ribes nigrum L.	64.2117	60.7349
Ribes nigrum L.	52.1519	104.309
Ribes nigrum L.	55.2619	61.3566
Ribes atropurpureum C.A.Mey.	51.3082	105.04
Ribes nigrum L.	53.6516	85.5208
Ribes graveolens Bunge	50.1474	88.9223
Ribes nigrum L.	56.5025	60.7298
Ribes nigrum L.	56.9496	72.6558
Ribes nigrum L.	54.4547	83.2471
Ribes dikuscha Fisch. ex Turcz.	62.6508	151.087
Ribes nigrum L.	56.396	79.6544
Ribes pauciflorum Turcz. ex Ledeb.	51.1348	105.041
Ribes nigrum L.	54.8792	83.0647
Ribes nigrum L.	56.3242	84.9691
Ribes nigrum L.	56.1817	65.4608
Ribes nigrum L.	52.8275	103.495
Ribes nigrum L.	56.8097	60.7419
Ribes triste Pall.	60.9583	166.08
Ribes nigrum L.	55.1876	73.4993
Ribes triste Pall.	55.6507	160.242
Ribes nigrum L.	60.9872	69.0706
Ribes nigrum L.	54.8563	83.053
Ribes nigrum L.	51.7983	87.4893
Ribes nigrum L.	53.573	102.57
Ribes nigrum L.	55.16	60.1599
Ribes triste Pall.	66.5044	143.685
Ribes triste Pall.	68.1444	161.172
Ribes atropurpureum C.A.Mey.	51.5211	105.207
Ribes nigrum L.	52.0499	89.659
Ribes nigrum L.	57.3051	71.6072
Ribes nigrum L.	54.4703	83.6361
Ribes nigrum L.	56.6677	65.3722
Ribes nigrum L.	55.2706	63.3243
Ribes nigrum L.	52.4095	102.978
Ribes nigrum L.	57.0406	72.5129
Ribes nigrum L.	54.2674	82.452
Ribes nigrum L.	57.1081	61.7799
Ribes nigrum L.	51.4616	105.155
Ribes triste Pall.	71.0471	100.434
Ribes nigrum L.	53.564	86.1293
Ribes nigrum L.	53.1561	83.5037
Ribes nigrum L.	52.818	103.336
Ribes nigrum L.	53.1361	60.3468
Ribes triste Pall.	72.3207	103.162
Ribes nigrum L.	52.5388	83.7316
Ribes triste Pall.	55.7255	160.188
Ribes altissimum (Jancz.) Turcz. ex Pojark.	50.1019	88.8822
Ribes triste Pall.	56.9242	117.783
Ribes nigrum L.	55.2673	61.3606
Ribes nigrum L.	53.3748	60.983
Ribes triste Pall.	55.3202	159.2
Ribes nigrum L.	60.9861	69.001
Ribes nigrum L.	52.8192	103.202
Ribes nigrum L.	51.6392	85.7533
Ribes triste Pall.	72.4397	101.966
Ribes atropurpureum C.A.Mey.	56.5261	85.0533
Ribes nigrum L.	53.6779	91.5945
Ribes nigrum L.	57.0881	65.2032
Ribes nigrum L.	55.4907	65.0646
Ribes altissimum (Jancz.) Turcz. ex Pojark.	50.3056	87.6607
Ribes atropurpureum C.A.Mey.	51.5225	105.206
Ribes nigrum L.	53.2737	83.687
Ribes atropurpureum C.A.Mey.	51.0444	82.9663
Ribes nigrum L.	55.1758	60.0182
Ribes nigrum L.	61.4674	63.9978
Ribes nigrum L.	50.6445	110.444
Ribes atropurpureum C.A.Mey.	56.5276	85.0736
Ribes nigrum L.	61.0242	69.0449
Ribes nigrum L.	55.258	61.4947
Ribes nigrum L.	60.9696	69.056
Ribes triste Pall.	60.9472	169.156
Ribes nigrum L.	53.1355	60.3481
Ribes nigrum L.	57.227	65.482
Ribes nigrum L.	56.8114	60.6372
Ribes atropurpureum C.A.Mey.	51.8012	85.8347
Ribes nigrum L.	61.1997	74.6694
Ribes nigrum L.	53.3922	86.4678
Ribes nigrum L.	57.1014	65.5337
Ribes nigrum L.	52.6156	103.846
Ribes nigrum L.	51.52	84.6371
Ribes nigrum L.	54.4638	83.3176
Ribes nigrum L.	52.3252	104.363
Ribes nigrum L.	53.5741	102.571
Ribes nigrum L.	56.9496	72.6518
Ribes nigrum L.	60.9677	69.0542
Ribes nigrum L.	54.3532	83.5595
Ribes nigrum L.	60.9693	69.0591
Ribes nigrum L.	55.9205	60.4993
Ribes nigrum L.	55.4524	69.4468
Ribes triste Pall.	71.0533	136.231
Ribes nigrum L.	56.4894	85.0708
Ribes nigrum L.	56.9552	72.6131
Ribes nigrum L.	60.9696	69.0605
Ribes nigrum L.	57.2725	65.6329
Ribes nigrum L.	52.6951	103.65
Ribes triste Pall.	61.4188	168.056
Ribes nigrum L.	53.022	88.1572
Ribes nigrum L.	56.9056	61.0762
Ribes nigrum L.	52.8114	103.544
Ribes nigrum L.	50.3795	87.4391
Ribes nigrum L.	55.1519	60.0072
Ribes nigrum L.	54.5359	83.7855
Ribes nigrum L.	59.7768	60.0253
Ribes nigrum L.	53.1355	60.3481
Ribes nigrum L.	55.1551	60.0138
Ribes triste Pall.	69.5486	94.1509
Ribes nigrum L.	60.9992	69.0363
Ribes triste Pall.	61.9832	117.44
Ribes nigrum L.	55.3109	61.4063
Ribes nigrum L.	56.9505	72.6451
Ribes nigrum L.	56.5484	84.8947
Ribes nigrum L.	61.2729	73.3549
Ribes nigrum L.	56.9918	72.7051
Ribes nigrum L.	55.0291	85.9005
Ribes nigrum L.	57.19	72.2172
Ribes nigrum L.	60.9716	69.0508
Ribes nigrum L.	54.8776	83.1183
Ribes nigrum L.	54.4699	83.337
Ribes nigrum L.	63.6539	66.7627
Ribes pulchellum Turcz.	50.71	107.473
Ribes nigrum L.	54.6274	83.3033
Ribes nigrum L.	52.8039	103.546
Ribes nigrum L.	55.6929	62.4424
Ribes nigrum L.	57.0415	72.9013
Ribes pulchellum Turcz.	51.1465	107.105
Ribes atropurpureum C.A.Mey.	54.0302	85.8774
Ribes atropurpureum C.A.Mey.	51.4296	104.903
Ribes triste Pall.	69.3816	90.6651
Ribes nigrum L.	52.0417	89.5557
Ribes nigrum L.	52.1465	104.322
Ribes nigrum L.	56.3346	61.6427
Ribes nigrum L.	52.7961	103.543
Ribes nigrum L.	56.9259	82.5112
Ribes nigrum L.	56.988	72.7036
Ribes nigrum L.	54.823	83.1282
Ribes nigrum L.	55.0052	83.217
Ribes nigrum L.	56.541	85.0629
Ribes nigrum L.	55.182	61.4121
Ribes nigrum L.	53.1542	106.956
Ribes nigrum L.	56.9428	60.6199
Ribes nigrum L.	53.8286	87.2219
Ribes triste Pall.	69.2392	90.9121
Ribes nigrum L.	55.4523	69.4469
Ribes nigrum L.	56.0347	69.6966
Ribes nigrum L.	56.8461	60.6849
Ribes triste Pall.	52.7883	103.234
Ribes nigrum L.	57.1631	65.4542
Ribes nigrum L.	52.8455	103.466
Ribes nigrum L.	60.9645	68.7732
Ribes procumbens Pall.	51.237	105.603
Ribes nigrum L.	54.8613	83.0655
Ribes nigrum L.	56.9918	72.7041
Ribes nigrum L.	55.8661	66.2191
Ribes nigrum L.	57.0259	72.8138
Ribes nigrum L.	56.1798	69.3943
Ribes graveolens Bunge	51.6902	89.9583
Ribes nigrum L.	52.8134	103.544
Ribes nigrum L.	52.8043	103.549
Ribes nigrum L.	56.3868	68.4124
Ribes nigrum L.	56.414	68.3927
Ribes atropurpureum C.A.Mey.	54.0291	85.8731
Ribes nigrum L.	52.8166	103.544
Ribes nigrum L.	52.802	103.545
Ribes triste Pall.	63.7352	121.595
Ribes nigrum L.	54.4353	83.278
Ribes nigrum L.	54.5997	83.6009
Ribes nigrum L.	53.2853	83.6598
Ribes pallidiflorum Pojark.	53.1982	158.369
Ribes nigrum L.	56.908	60.5665
Ribes nigrum L.	52.8897	103.073
Ribes triste Pall.	55.5448	130.656
Ribes nigrum L.	50.3629	87.2446
Ribes nigrum L.	58.1108	106.966
Ribes nigrum L.	55.2845	61.4834
Ribes nigrum L.	54.8646	83.0568
Ribes nigrum L.	56.946	72.6588
Ribes triste Pall.	69.3052	92.0148
Ribes nigrum L.	57.0337	60.2503
Ribes nigrum L.	50.8046	86.3417
Ribes nigrum L.	54.8748	83.0618
Ribes nigrum L.	54.8695	83.0537
Ribes nigrum L.	52.8106	103.54
Ribes triste Pall.	55.7366	160.1
Ribes triste Pall.	69.2871	92.0277
Ribes nigrum L.	55.2776	61.4924
Ribes nigrum L.	57.3222	71.8059
Ribes nigrum L.	53.903	87.4948
Ribes nigrum L.	54.4619	83.3004
Ribes nigrum L.	55.5515	62.2505
Ribes nigrum L.	56.8919	75.2188
Ribes nigrum L.	56.8092	60.6394
Ribes nigrum L.	56.4958	60.8108
Ribes nigrum L.	63.934	65.0472
Ribes nigrum L.	52.2832	104.455
Ribes nigrum L.	56.8958	60.5404
Ribes nigrum L.	54.8719	83.0621
Ribes nigrum L.	56.8447	60.6844
Ribes altissimum (Jancz.) Turcz. ex Pojark.	50.0072	85.8255
Ribes nigrum L.	52.4098	102.978
Ribes nigrum L.	55.3337	60.2204
Ribes nigrum L.	53.1541	106.956
Ribes nigrum L.	66.5468	66.6793
Ribes nigrum L.	50.2021	85.6574
Ribes triste Pall.	55.6455	160.258
Ribes nigrum L.	54.536	83.4078
Ribes nigrum L.	61.0151	69.066
Ribes nigrum L.	56.4623	85.1163
Ribes nigrum L.	52.4627	136.484
Ribes nigrum L.	55.3227	70.1151
Ribes nigrum L.	55.3426	65.7691
Ribes nigrum L.	56.9045	61.0161
Ribes graveolens Bunge	51.287	89.9695
Ribes nigrum L.	56.9496	72.6589
Ribes nigrum L.	54.4545	89.4903
Ribes nigrum L.	54.8764	83.0638
Ribes triste Pall.	55.649	160.247
Ribes nigrum L.	53.8949	81.19
Ribes triste Pall.	70.7695	101.146
Ribes nigrum L.	52.3035	88.5502
Ribes graveolens Bunge	50.0762	87.7702
Ribes nigrum L.	53.2919	86.7961
Ribes nigrum L.	54.8807	83.1126
Ribes triste Pall.	69.3968	91.5163
Ribes nigrum L.	57.1954	65.3465
Ribes nigrum L.	53.3924	86.4681
Ribes triste Pall.	66.7449	164.35
Ribes nigrum L.	57.1771	72.2804
Ribes nigrum L.	52.5493	92.0639
Ribes nigrum L.	52.0043	104.087
Ribes nigrum L.	55.7104	66.1409
Ribes nigrum L.	56.5231	85.0491
Ribes nigrum L.	51.868	85.2585
Ribes graveolens Bunge	50.1541	88.9166
Ribes nigrum L.	56.9442	72.6584
Ribes nigrum L.	60.9681	69.0556
Ribes nigrum L.	56.7187	72.742
Ribes nigrum L.	55.2114	82.7645
Ribes nigrum L.	57.3511	66.0514
Ribes triste Pall.	71.5859	102.79
Ribes nigrum L.	56.3447	84.9507
Ribes nigrum L.	56.4936	85.1083
Ribes nigrum L.	53.5747	102.57
Ribes nigrum L.	54.8567	83.0513
Ribes nigrum L.	54.4672	83.3464
Ribes nigrum L.	54.769	84.0182
Ribes nigrum L.	57.3809	65.689
Ribes nigrum L.	56.8829	60.2713
Ribes nigrum L.	64.3048	71.1442
Ribes nigrum L.	61.0012	69.0255
Ribes nigrum L.	58.7438	73.9985
Ribes nigrum L.	57.0811	65.2259
Ribes nigrum L.	54.8623	83.0647
Ribes nigrum L.	60.9712	69.0529
Ribes triste Pall.	61.4174	168.056
Ribes nigrum L.	54.4202	83.2041
Ribes nigrum L.	55.9321	65.9624
Ribes nigrum L.	53.6053	82.9693
Ribes nigrum L.	52.8085	103.544
Ribes nigrum L.	54.0274	85.8865
Ribes nigrum L.	55.2506	61.4625
Ribes nigrum L.	54.6235	84.2453
Ribes nigrum L.	53.9418	105.861
Ribes triste Pall.	55.9296	158.69
Ribes triste Pall.	69.4191	90.7349
Ribes nigrum L.	56.2074	87.0392
Ribes nigrum L.	53.5694	102.573
Ribes nigrum L.	54.4562	89.4847
Ribes nigrum L.	60.9871	69.0706
Ribes nigrum L.	53.6654	88.0973
Ribes nigrum L.	55.8661	66.2191
Ribes nigrum L.	57.109	65.0309
Ribes nigrum L.	56.9199	60.6387
Ribes nigrum L.	52.8128	103.539
Ribes nigrum L.	53.726	84.0537
Ribes altissimum (Jancz.) Turcz. ex Pojark.	52.766	99.7461
Ribes nigrum L.	54.4778	93.3967
Ribes nigrum L.	56.5324	85.0705
Ribes nigrum L.	55.2863	61.3538
Ribes nigrum L.	51.8	85.8344
Ribes nigrum L.	51.4939	80.7451
Ribes nigrum L.	56.2812	68.9409
Ribes nigrum L.	51.7139	89.8827
Ribes graveolens Bunge	51.6327	89.3081
Ribes nigrum L.	57.1005	65.5331
Ribes nigrum L.	56.7968	60.5413
[truncated: 6,225 more rows]
