# Supplementary material for: Research on the Species Diversity and Distribution Patterns of Wild Ribes in Northeast Asia
Source: Plants (Basel). 2025 Jun 11;14(12):1780. doi: 10.3390/plants14121780 (PMC12196608; doi:10.3390/plants14121780)
Supplement: Supplementary file 1 [file plants-14-01780-s001.zip › plants-3564284-supplementary/Supplementary File/table S3ú║mean value of 20 variables.xlsx]

## Sheet: 丰富度clip新_TableToExcel
species richness	Annual Mean Temperature	Mean Diurnal Range	Isothermality	Temperature Seasonality	Max Temperature of Warmest Month	Min Temperature of Coldest Month	Temperature Annual Range	Mean Temperature of Wettest Quarter	Mean Temperature of Driest Quarter	Mean Temperature of Warmest Quarter	Mean Temperature of Coldest Quarter	Annual Precipitation	Precipitation of Wettest Month	Precipitation of Driest Month	Precipitation Seasonality	Precipitation of Wettest Quarter	Precipitation of Driest Quarter	Precipitation of Warmest Quarter	Precipitation of Coldest Quarter	Elevation
0	-7.78021	12.7237	23.1864	1601.66	20.6143	-34.2583	54.8726	11.8205	-27.1826	11.8205	-27.1826	640.653	125.429	7	79.3727	334.224	31.3061	334.224	31.3061	1070.14
0	3.44857	12.7503	25.5742	1363.4	27.0118	-22.8558	49.8675	19.4681	-14.06	19.4681	-14.2457	183.184	54.3673	1.7551	107.269	124.571	6.02041	124.571	6.02041	1451.59
6	8.88373	7.50008	23.7204	899.465	25.8312	-5.79241	31.6236	19.9519	-0.862667	19.9519	-1.79265	1392.88	180.673	74.3878	32.8833	519.816	235.673	519.816	243.633	576.388
0	1.78937	11.7039	21.8013	1594.9	26.5199	-27.1647	53.6846	20.1293	-19.1879	20.1293	-19.1879	485.061	150.224	2	117.123	335.184	8	335.184	8	266.041
0	6.06089	11.866	24.157	1379.64	29.6193	-19.5008	49.1202	22.3031	-7.9115	22.3031	-11.8885	64.3469	21.7755	0.510204	112.25	47.7347	2.14286	47.7347	2.16327	1006.98
0	-4.57073	12.6972	22.5474	1648.56	23.2836	-33.0129	56.2965	15.022	-24.4648	15.022	-25.3459	592.357	137.929	4.30357	93.4942	350.179	18.3571	350.179	18.3571	637.857
0	4.08723	11.9671	25.4871	1312.06	26.8718	-20.082	46.9538	19.5527	-11.5861	19.5527	-12.7835	266.061	72	1.2449	109.002	179.837	6.06122	179.837	6.06122	1271.57
0	-9.85547	14.1227	21.097	2003.63	23.984	-42.9546	66.9386	13.8067	-27.5137	13.8067	-35.1193	293.946	48.6964	7.19643	62.3818	142.143	26.9286	142.143	30.6964	276.786
3	8.98605	9.89829	26.6911	1004.4	25.9544	-11.129	37.0834	20.2521	-4.03238	20.784	-4.03238	1217.1	306.469	17.7551	94.7086	727.714	67.1837	704.776	67.1837	440.347
0	0.809545	10.9913	37.4494	634.307	14.0716	-15.2811	29.3528	7.6492	-7.32102	8.26781	-7.32102	788.232	145.821	4.92857	81.403	385.5	20.6071	383.518	20.6071	3918.61
0	0.724014	13.2644	24.1522	1560.52	26.152	-28.7687	54.9207	18.7478	-19.6192	18.7478	-19.7016	619.388	145.469	5.55102	95.5387	371.429	20.4694	371.429	20.4694	250.286
0	-3.59376	14.4332	28.0628	1378.15	20.841	-30.5915	51.4325	12.8138	-18.1961	12.8138	-21.3219	410.929	113.518	3.17857	112.903	285.482	10.6607	285.482	11.5179	1388.3
0	12.2137	16.9934	33.4667	1269.27	35.3847	-15.3907	50.7754	25.7158	-0.990204	26.1553	-4.79287	30.4286	8.04082	0	87.2393	20.7143	0	20.7143	0.244898	1128.45
0	7.78588	8.79883	34.3003	605.471	19.4937	-6.18008	25.6738	14.9615	-0.0821905	14.9615	-0.0821905	948.265	180.327	9.93878	85.7083	512.531	31.898	512.531	31.898	2587.12
0	5.33071	10.6896	30.4683	892.876	22.0918	-12.9841	35.0759	14.8148	-6.04413	16.0177	-6.04413	482.429	97.2143	3.03571	83.5672	265.804	12.3929	243.643	12.3929	2152.95
1	-0.81833	14.0854	45.4828	628.425	13.0584	-17.8398	30.8982	5.96026	-6.04754	6.62367	-8.71187	274.839	64.3929	5.28571	82.0975	157.482	22.1786	145.357	31.3571	4982.86
0	0.381541	9.93403	24.1349	1112	19.773	-21.403	41.176	13.667	-13.2106	13.667	-13.5344	391.49	96.0612	4.87755	94.8309	238.531	18.7755	238.531	19.8776	494.245
0	16.271	7.68254	25.5098	819.167	31.2236	1.11657	30.107	20.4812	7.75058	25.9623	5.86095	1577.31	236.286	45.2041	50.0805	686.449	178.531	484.306	208.204	366.143
0	12.2396	6.38018	19.846	965.913	29.2159	-2.87273	32.0887	13.246	1.16833	24.2498	0.670408	261.061	28.4082	16.551	18.9324	81.5306	52.9184	58.8776	55.3673	-27.2857
0	17.8281	7.78599	25.2067	838.466	33.2601	2.37788	30.8822	22.138	9.19539	27.8281	7.22414	1449.65	212.469	48.8367	45.7859	613.143	195.184	424.429	207.653	152.878
0	4.65995	11.726	22.4283	1512.59	28.3115	-23.9671	52.2786	22.2122	-15.1253	22.2122	-15.1253	466.082	151.184	1.93878	118.058	324.163	7.87755	324.163	7.87755	128.714
0	-3.45731	12.2029	36.7046	762.605	11.6535	-21.5891	33.2426	5.59883	-11.8534	5.59883	-13.0083	680.625	148.406	6.125	95.1708	401.219	21.8438	401.219	24.5781	4991.66
0	17.4508	8.43012	26.8111	846.197	32.8419	1.4058	31.4361	21.473	8.68705	27.4894	6.72996	1673.8	303.898	44.6531	58.7516	778.408	171.918	568.816	214.02	100.918
0	7.33777	11.7103	44.7965	535.955	18.2886	-7.85107	26.1397	13.444	0.37081	13.444	0.37081	778.179	165.036	4	88.8995	433.321	18.75	433.321	18.75	3345.12
0	1.72045	8.46707	21.1059	1095.35	22.5451	-17.5725	40.1176	15.2961	-4.75259	15.2961	-11.9321	557.388	68.2857	24.7347	32.7335	198.694	82.6939	198.694	99.3878	131.184
0	-16.1395	12.4424	17.7786	2311.34	21.5709	-48.4165	69.9874	11.6388	-29.6999	11.6388	-43.7037	246.964	56.9643	3.58929	82.708	143.911	17	143.911	24.0536	912.429
0	-4.61154	13.968	41.9003	743.967	11.0719	-22.2533	33.3252	4.02302	-0.934299	4.5165	-13.6536	157.204	26.5714	1.69388	59.9892	62.9388	8.7551	53.3673	52.9388	5492.78
0	-2.64567	5.21667	17.3727	943.696	13.56	-16.468	30.028	5.964	-10.384	9.26133	-13.0307	449	66	16	50.3704	189	51	184	69	302
0	-4.12293	13.6374	34.9924	947.649	14.6218	-24.3342	38.956	7.30879	-14.2536	7.30879	-15.9232	127.673	39.0612	0	120.318	96.7551	0.877551	96.7551	0.918367	4130.27
0	10.9495	16.8319	33.5048	1248.85	35.0894	-15.1463	50.2356	25.475	-0.286881	25.475	-5.20201	14.3393	5	0	74.8102	11.0714	0.142857	11.0714	0.5	893.429
0	13.8651	8.52898	27.6322	789.131	28.7932	-2.05571	30.8489	21.1337	4.16119	23.5463	4.16119	1350.05	183.429	39.9821	42.4738	488.857	148.696	449.982	148.696	25.1964
0	7.78383	14.229	29.8887	1234.37	30.6457	-16.96	47.6057	22.4749	-7.73958	22.4749	-7.94677	107.911	27.7857	0.910714	94.6992	67.6964	4.07143	67.6964	4.07143	1360.73
0	-7.56998	14.1125	35.0307	946.22	12.3631	-27.8242	40.1873	3.87527	-17.8879	3.87527	-19.3496	67.1224	23.5102	0.0204082	122.766	53.2653	0.408163	53.2653	2.22449	5169.53
0	15.9829	6.82642	22.4714	870.933	30.9041	0.544071	30.36	25.7135	10.4761	26.4249	5.12064	1012.45	166.107	39.7321	51.2296	427.232	127.821	424.321	142.625	3.96429
0	-1.00594	12.8958	37.3644	799.899	14.6492	-19.7854	34.4346	8.50986	-10.8626	8.50986	-11.1007	426	115.047	2	118.816	296.328	6.01562	296.328	6.01562	4732.3
0	12.2288	7.25823	22.2072	949.346	27.7469	-4.90459	32.6514	23.3442	0.200994	23.3466	0.200994	720.583	181.583	10.0833	95.2024	428.417	34.9167	428.25	34.9167	29.3333
0	-1.93957	12.9985	39.7003	750.613	13.1918	-19.535	32.7269	6.50356	-10.5096	7.1649	-11.1922	299.286	74.7143	3	104.033	197.367	10.3061	183.286	10.3878	5198.86
0	17.3166	8.22347	25.7015	879.432	33.1677	1.17469	31.993	21.4713	8.29525	27.8008	6.21482	1543.88	272.306	40.3469	56.1192	697.98	160.429	537.143	187.755	61.102
21	13.1263	7.66998	28.4778	698.551	26.023	-0.907918	26.9309	21.323	3.93675	21.323	3.93675	997.184	199.469	13.5306	81.9566	540.796	44.9796	540.796	44.9796	1255.59
0	-1.41302	14.5439	39.0463	790.562	14.5435	-22.7033	37.2468	7.74743	-10.7493	7.74743	-11.6709	559.367	119.837	2	94.6254	322.184	9.77551	322.184	9.95918	3897.37
0	-5.89349	13.4051	34.7163	935.674	12.6151	-25.9618	38.5768	5.40435	-16.1605	5.40435	-17.5049	151.156	44.4219	0.734375	116.115	110.141	2.78125	110.141	3.04688	4447.59
0	-3.63707	13.2971	38.1074	781.261	11.9168	-22.9554	34.8722	5.666	-12.2793	5.666	-13.386	596.388	132.898	5.40816	97.9335	360.51	18	360.51	20.2653	5047.39
0	0.750051	11.5345	20.1242	1701.28	26.1056	-31.1303	57.2359	19.6332	-18.564	19.6332	-22.507	89.4694	24.8571	0.387755	98.1324	61.0204	2.65306	61.0204	2.73469	1137.41
0	13.4469	9.28037	26.9356	971.839	29.3499	-5.09543	34.4453	24.9446	0.976218	24.9446	0.976218	873.224	244.571	12.3265	100.806	541.245	42.8367	541.245	42.8367	25.1837
0	16.8654	7.82373	25.8988	814.359	32.0361	1.82821	30.2079	21.0588	6.58896	26.601	6.58896	1358.5	236.036	32.5714	59.2127	615.964	117.714	515.536	117.714	331.482
0	12.2828	6.92283	23.6782	821.027	28.1535	-1.08224	29.2357	5.40953	11.3831	22.6847	2.56424	2268.07	317	108.286	35.0301	852.5	352.786	556.286	605.143	230
0	14.63	7.57161	25.9426	784.953	29.3989	0.213469	29.1855	22.0384	4.66269	24.0418	4.66269	1431.61	227.551	25.449	61.6115	626.224	88.0816	609.857	88.0816	806.939
0	18.052	8.17942	26.1319	840.721	33.5003	2.19986	31.3004	22.0945	13.8789	27.9858	7.37538	1705.11	316.982	46.375	62.25	820.375	175.875	573.625	225.536	72.2143
0	-4.79427	13.9744	25.632	1492.77	22.6011	-31.914	54.515	13.3505	-20.6102	13.3505	-23.6216	378.449	85.4898	6.91837	87.4412	222.306	23.8163	222.306	31.1837	919.061
0	13.2591	11.5765	28.4695	1105.81	32.3711	-8.29118	40.6623	25.9954	-1.17581	26.2294	-1.17581	516.265	167.429	3.18367	115.522	336.673	13.4694	336.449	13.4694	35.6531
0	-1.74002	14.5561	25.7663	1582.44	24.7224	-31.7722	56.4946	16.7322	-21.9375	16.7322	-22.008	515.286	139.982	3.94643	107.099	336.911	13.9464	336.911	13.9464	465.286
0	2.75822	13.1518	44.2542	605.217	15.1001	-14.5903	29.6904	9.72533	-4.99902	9.72533	-4.99902	721.5	154.719	1.59375	98.8073	423.516	8.34375	423.516	8.34375	4061.17
0	8.87126	14.7888	32.5997	1116.21	30.537	-14.8277	45.3647	20.4712	-5.57841	22.0634	-5.57841	190.633	51.0204	1.44898	93.9074	115.388	5.81633	110.347	5.81633	1409.24
0	6.4204	13.8718	30.4752	1178.33	27.217	-18.2948	45.5118	20.1273	-8.92893	20.1273	-8.92893	409.612	115	2.85714	103.421	261.204	10.8367	261.204	10.8367	1167.76
0	-6.0528	14.4409	27.9845	1440.21	18.4327	-33.1761	51.6088	10.6033	-23.9231	10.6033	-24.7756	273.469	83.3673	1.4898	116.296	196.02	6.12245	196.02	6.12245	1966.39
0	-4.23529	12.9786	36.393	862.848	12.3309	-23.327	35.6579	6.15973	-13.823	6.15973	-14.8965	396.571	109.839	2	117.461	274.25	6.30357	274.25	6.85714	5017.5
0	16.729	7.77512	24.3798	885.236	32.6055	0.732	31.8735	20.9535	7.66878	27.3067	5.54158	1505.33	251.98	41.7347	54.0937	667.51	162.449	522.449	186.388	175.878
0	-2.46387	11.7879	22.3883	1482.37	24.5605	-28.0924	52.6529	15.6092	-18.4491	15.6092	-21.2969	378.679	59.7143	12.7679	47.4727	161.286	43.75	161.286	52.6429	343.696
0	6.62647	12.2473	37.1579	763.077	23.2787	-9.6622	32.9409	14.0165	-2.91801	15.7476	-3.01687	772.347	114.306	26.6327	45.9324	306.673	92.5714	301.51	92.9592	1086.1
0	15.3173	8.00124	26.8987	779.539	30.0368	0.3	29.7368	19.9721	7.44086	24.6228	5.46045	1595.88	250.429	39.4694	49.3716	620.694	163.878	581.143	180.898	512.49
0	8.63949	14.3346	31.9692	1113.61	29.9949	-14.8414	44.8362	20.1389	-5.81078	21.7576	-5.81078	199.816	53.7551	1.04082	95.8336	122.388	4.4898	116.061	4.4898	1438.57
2	11.411	15.0577	30.3795	1286.7	34.3958	-15.1716	49.5673	25.734	-0.674612	25.734	-5.70941	64.0612	16.551	1	89.0113	40.898	3.30612	40.898	3.46939	905.163
1	13.9175	8.40146	26.7412	862.197	29.1026	-2.30955	31.4122	24.1921	4.61125	24.2769	3.02065	1504.65	254.429	31.6531	57.2284	657.755	133.102	657.735	134.51	596.245
0	12.6966	11.8449	30.5869	1006.41	30.9554	-7.77306	38.7285	23.1194	-0.23098	24.7318	-0.23098	544.143	117.531	4.08163	83.0869	302.306	15.0612	273.714	15.0612	604.49
0	17.4932	7.52013	24.2972	845.374	33.0482	2.10122	30.947	21.8149	8.80654	27.6208	6.82758	1435.63	210.388	47.0612	45.7701	607.816	194.163	422.388	202.592	222.306
1	3.79408	16.8216	37.0608	1058.52	25.1833	-20.2059	45.3892	16.5546	3.28649	16.5546	-9.44763	29.0816	8.5102	0	84.804	21.102	1	21.102	3.02041	2751.02
0	16.196	8.55022	29.2486	740.559	30.5434	1.32131	29.2221	19.7757	8.48128	24.9378	6.71807	1747.49	320.959	38.5714	58.276	785.49	161.633	615.224	204.673	577.061
0	9.58993	7.46402	22.7195	938.398	27.1734	-5.67457	32.848	21.1759	6.72119	21.1759	-1.60906	1477.04	165.536	89.8036	22.3343	483.357	276.893	483.357	349.804	250.679
1	-4.70983	14.7576	29.141	1391.85	19.5602	-31.0884	50.6487	11.5841	-20.9328	11.5841	-22.6302	268.367	82.8367	1.42857	116.876	193.49	6.04082	193.49	6.04082	1922.41
0	-3.65212	12.061	39.5743	681.987	9.66264	-20.8061	30.4688	4.4318	-10.9696	4.4318	-12.1172	476.429	109.75	4.60714	97.9129	290.875	15.0179	290.875	16.0357	5154.64
0	-7.12644	13.8712	34.7433	946.822	12.7909	-27.09	39.8808	4.6058	-16.731	4.6058	-18.633	45.102	16.6939	0	126.289	38.0816	0.204082	38.0816	0.22449	5266.49
0	-2.56896	15.7912	39.934	883.558	16.6338	-22.9037	39.5375	8.19981	-12.1615	8.37302	-13.229	67.375	20.0893	1	99.5058	44.9464	3.83929	44.625	4.53571	4897.45
0	-0.368122	11.0443	22.7429	1327.55	24.4353	-24.1281	48.5634	15.9252	-14.6308	15.9252	-17.1353	471.796	71.1224	14.1837	48.597	198.367	50.1429	198.367	63.449	148.837
0	-5.58441	12.7519	35.5741	855.693	11.2231	-24.56	35.7831	4.70636	-15.0004	4.70636	-16.2009	223.75	59.7679	1	112.664	152.661	3.42857	152.661	3.85714	4671.96
10	10.8299	9.52659	25.6564	1026.92	28.0454	-9.07762	37.123	22.5144	-2.41087	22.8958	-2.41087	1246.62	316.058	18.4423	98.3797	760.558	61.8269	738.538	61.8269	53.9615
0	12.1604	17.0515	35.1825	1193.59	34.8205	-13.6457	48.4662	24.1465	2.89423	25.4371	-3.74897	32.4898	8.71429	0	79.6097	22.0408	1.44898	18.7143	2.44898	1371.92
0	0.0292789	13.6893	39.4655	800.519	16.5977	-18.084	34.6817	9.03219	-8.87989	9.82309	-9.77771	224.633	47.4286	4.10204	77.3658	126.857	13.6122	109.265	16.0204	4795.65
0	8.96936	10.9508	19.7413	1651.03	35.3145	-20.149	55.4635	25.6284	-9.18837	27.4726	-13.2452	117.551	19.7551	3.93878	48.8194	51.0204	13.7347	49.7755	14.2041	286.102
0	14.4925	10.7651	45.0579	492.602	24.66	0.770041	23.89	19.9831	7.94495	19.9831	7.94495	936.265	213.776	4.77551	98.216	558.245	17.9184	558.245	17.9184	1992.8
0	14.6613	6.91958	25.4899	735.634	28.7784	1.6338	27.1447	21.6628	5.19697	23.4297	5.19697	1092.18	176.367	17.3673	65.7866	494.163	56.7551	476.367	56.7551	1009.51
0	15.3729	9.98198	28.3345	976.297	31.7007	-3.52792	35.2287	26.9977	2.85784	26.9977	2.85784	735	183.184	19.4898	80.3505	398.469	64.3673	398.469	64.3673	22.5714
0	-3.85225	7.88593	20.5144	1029.4	16.5191	-21.9207	38.4398	8.67076	-12.3137	9.08075	-16.0327	428.122	55.7755	22.102	33.5707	157.469	67.7959	143.694	76.9592	82.0408
0	13.5204	11.3207	28.6871	1068.85	32.1014	-7.36065	39.462	24.3875	-0.288408	26.1212	-0.288408	555.653	161.224	2.5102	113.16	365	11.2041	357.633	11.2041	100.878
0	13.8055	7.22068	26.4068	734.385	27.9694	0.627429	27.342	20.8275	4.3439	22.5367	4.3439	1093.77	179.125	17.4107	65.7868	498.179	56.3929	476.143	56.3929	1170.59
0	16.9137	7.57643	24.2976	855.92	32.1711	0.99	31.1811	22.5253	6.0893	27.1979	6.0893	1238.96	184.25	34.9464	49.0023	497.125	125.018	465.107	125.018	68.9821
0	-1.07645	12.5312	32.1708	978.053	18.7725	-20.1876	38.9601	10.0643	-11.8317	10.2097	-13.6334	107.839	22.0357	1.08929	77.1194	53.7321	4.64286	53.5714	5.28571	3585.11
0	-6.2141	12.346	31.4019	983.208	13.7075	-25.5486	39.2561	4.93258	-13.3576	5.46542	-18.4658	109.462	18.5897	1.94872	54.1697	44.1795	11.5641	43.6154	15.0769	4702.08
0	9.92289	9.98344	29.7319	858.844	26.4374	-7.13014	33.5675	19.0498	-1.08113	20.2482	-1.08113	616	114.054	3.94643	80.0822	321.875	15.4286	296.036	15.4286	1428.21
0	-2.21969	14.7651	40.6639	812.312	15.1762	-21.1214	36.2976	7.34344	-1.18556	7.79748	-11.9928	95.4694	22.4082	2	71.6306	50.7551	11.8163	47.5918	16.4898	4992.49
0	7.64081	11.7207	25.2904	1300.42	28.128	-18.2161	46.3441	22.7041	-9.39827	22.7041	-9.39827	573.306	156.388	3.16327	105.693	368.163	12	368.163	12	76.3265
0	3.81282	14.943	45.3633	658.655	18.5645	-14.3711	32.9356	11.1064	-4.51408	11.4659	-4.61139	351.041	116.347	0.979592	135.627	266.224	4.81633	265.469	4.81633	4220.9
3	11.9233	10.6653	45.185	487.982	21.8892	-1.71437	23.6036	17.4301	5.51024	17.4301	5.51024	900.959	197	5.34694	94.6814	522.265	19.102	522.265	19.102	2519.82
0	0.163467	14.6098	42.5647	692.279	14.9196	-19.3895	34.3091	8.19364	-8.28771	8.19364	-8.72617	726.804	142.768	3.57143	88.7621	382.929	15.7143	382.929	15.7143	4130.46
0	2.11993	12.1242	29.248	1105.2	22.4209	-19.113	41.5339	15.5086	-11.5124	15.5086	-11.5124	159.518	34.8036	1.98214	77.7055	87.6071	7.05357	87.6071	7.05357	2165.46
0	9.9211	8.72445	28.686	799.09	25.468	-4.94163	30.4096	19.8857	0.374905	19.8857	0.310599	1329.82	201.273	44.8182	44.3537	515.455	156.273	515.455	167.727	161
0	1.26546	12.3475	39.3813	653.496	15.3941	-15.9622	31.3563	8.44843	-7.11567	8.98407	-7.11567	756.929	137.5	4.67857	81.0216	366.482	20.5536	365.268	20.5536	3855.54
0	3.79476	11.8722	22.6233	1509.76	27.2361	-25.2416	52.4777	21.2367	-16.1199	21.2367	-16.1199	544.898	155.306	3.02041	108.961	360.347	12.6327	360.347	12.6327	178.837
0	-5.52537	10.7577	19.7778	1540.45	23.4579	-30.9329	54.3907	11.5563	-15.3316	13.7047	-24.5298	602.982	73.2857	24.6071	33.0586	207.321	84.7321	203.375	107.643	217.946
0	8.48762	8.42764	26.2253	882.489	25.3444	-6.79743	32.1418	19.3117	-1.9188	19.3117	-2.06869	1555.32	231.321	64	45.2724	638.357	203.75	638.357	223.089	857.107
1	16.3345	8.13392	28.7557	734.055	29.9751	1.69614	28.279	23.6252	9.30331	25.3219	7.16419	2403.79	447.143	75.6429	57.7059	1059.5	249.429	829.179	270.357	174.107
0	-1.05634	13.6297	41.4773	703.735	13.2928	-19.5676	32.8604	7.37283	-9.38646	7.37283	-9.93884	408.918	109.041	2.22449	117.097	282.837	7.12245	282.837	7.14286	4811.67
1	16.6909	7.74902	26.1681	784.334	32.0172	2.40686	29.6104	24.1223	6.76421	26.1651	6.76421	1285.14	205.446	19.1071	63.5651	548.661	67.5	534.375	67.5	490.25
0	14.1677	7.38423	24.5649	835.609	28.7775	-1.26808	30.0456	18.7909	5.54256	24.1425	3.59675	1704.27	296.061	40.9592	54.0175	727.184	160.673	635.061	188.959	560.878
0	-5.83538	6.82952	19.8083	1061.62	12.9398	-21.5411	34.4809	7.45665	-9.75249	7.61422	-17.1272	519.184	79.8776	27.2245	34.5854	185.224	84.6327	177	108.347	285.49
0	-5.47969	13.6553	36.1508	871.833	11.0242	-26.7423	37.7664	4.63382	-15.7494	4.63382	-16.578	504.98	115.49	4.65306	94.709	298.653	15.5306	298.653	17.8571	4621.76
0	0.745034	14.567	36.7294	925.252	18.7188	-20.93	39.6488	11.5921	-10.2535	11.5921	-11.0751	279.776	65.4286	0.877551	101.638	177.51	4.2449	177.51	4.55102	3321.8
0	8.95028	11.7517	31.675	965.849	26.0901	-10.9971	37.0872	18.8605	-3.56031	20.3806	-3.56031	652.297	164.062	5.98438	93.4965	381.922	22.0781	378.938	22.0781	1212.67
0	6.99092	10.0266	29.726	864.816	23.7113	-10.0091	33.7204	17.4479	-3.59805	17.4479	-3.60077	1696.66	255.643	37.3929	56.0991	714.393	136.661	714.393	140.714	1520.88
65	-0.135759	11.1971	39.2446	641.092	12.4119	-16.1241	28.536	7.40898	-7.57849	7.40898	-8.20638	564.204	120.163	4.28571	90.7489	321.327	16.0408	321.327	16.0612	4493.67
0	-0.0137232	10.0825	23.7861	1201.88	19.8364	-22.5125	42.3489	13.805	-15.5765	13.8935	-15.5765	930.732	159.411	23.1964	61.5003	436.464	77.1429	420.518	77.1429	708.964
1	-13.7084	11.982	31.6143	941.401	4.94947	-32.9057	37.8552	-2.11057	-23.6682	-2.11057	-25.1793	81.0408	27.9388	0	128.172	63.449	1.55102	63.449	1.57143	5936.24
0	9.61118	17.8331	35.5791	1203.62	33.7214	-16.4014	50.1227	23.6234	-2.21375	23.6234	-5.99329	33.3929	9.48214	0.142857	77.2092	21.7321	1.66071	21.7321	1.66071	1139.16
0	18.0971	7.17594	27.4037	695.923	31.3475	5.16729	26.1802	20.9263	11.5644	26.3972	9.49098	1641.63	286.957	41.8478	57.199	676.152	137.543	607.109	185.478	275.935
0	15.7993	6.41219	20.9272	887.61	30.7874	0.193214	30.5941	26.4214	11.9767	26.4214	4.63123	963.536	154.286	32	54.3401	425.268	103.857	425.268	133.429	9.71429
0	9.10261	17.1969	35.2529	1179.3	32.6071	-16.1854	48.7926	22.9022	1.6442	22.9022	-6.1268	25.8393	7.21429	0.375	69.3875	16.6607	2.10714	16.6607	2.57143	1316.38
0	0.561935	14.1825	47.0428	600.143	14.5243	-15.6064	30.1308	-6.00928	5.62139	7.65156	-6.96672	335.347	49.0408	6.59184	48.9982	130.367	39.449	57.8776	120.347	4852.45
0	-10.6162	11.7415	21.3401	1738.36	19.8879	-35.1274	55.0153	8.8897	-27.7997	11.2724	-30.2056	483.653	76.6735	12.0408	54.9408	210.122	49.5918	201.061	58.6122	867.98
0	2.16061	9.84205	22.0002	1318.02	24.7852	-19.9504	44.7357	17.6125	-12.4022	17.6125	-14.2816	394.469	67.7551	11.3061	50.08	170.939	46.0204	170.939	58.7755	173.898
0	6.70018	7.72135	23.1834	948.805	23.947	-9.35679	33.3038	12.7704	8.49602	18.3435	-4.69871	1310.86	151.714	69.9286	27.6855	422.857	217.143	399.571	352.5	299.214
0	3.20071	10.4708	37.6709	645.831	16.0389	-11.7784	27.8172	10.764	-3.87345	10.764	-5.037	707.232	143.268	6.07143	87.655	389.429	22.5536	389.429	23	3787.84
0	3.39335	11.3101	41.1909	601.428	15.2452	-12.2051	27.4504	10.3577	-3.29774	10.3577	-4.26656	652.5	137.357	5.03571	80.5065	346.446	23.4643	346.446	24.4821	3856.52
0	0.526881	14.6964	41.5093	711.423	15.5435	-19.859	35.4025	8.68639	-8.64893	8.77631	-8.70763	719.408	135.612	3.04082	87.5584	378.633	15.4082	378.408	15.4082	3671.45
0	-5.09713	10.4577	20.2369	1462.1	22.4745	-29.2004	51.6749	13.504	-20.113	13.504	-22.784	581.51	77.8367	23.551	38.0877	215.857	80.2857	215.857	91.5102	140.837
0	2.20759	9.64631	23.1067	1199.68	23.5691	-18.1776	41.7466	16.5345	-10.0135	16.5345	-12.7311	547.265	82.7143	19.9184	44.022	219.429	70.7755	219.429	82.7959	327.714
1	-5.68662	13.4073	33.303	977.007	15.3496	-24.8976	40.2472	1.89001	-16.195	5.87056	-17.7659	156.714	25.0204	5.5102	44.6367	61.102	18.7143	52.7959	21.0612	4486.84
0	4.49341	11.8503	22.6542	1517.29	27.7588	-24.5503	52.3091	22.0551	-15.3834	22.0551	-15.3834	493.918	155.306	2	115.871	339.592	8.85714	339.592	8.85714	150.735
0	15.4566	9.57015	27.969	939.374	31.581	-2.63521	34.2162	26.7129	3.469	26.7129	3.469	900.161	195.875	14.1786	67.8368	425.446	65.875	425.446	65.875	32.7321
0	16.1795	7.8232	26.5911	792.229	31.0112	1.59298	29.4182	23.5853	6.15876	25.6491	6.15876	1245.94	207.959	29.2653	58.8928	551.143	97.5102	481.286	97.5102	558.878
0	15.5124	7.96268	25.3628	855.939	31.0617	-0.332	31.3937	23.5184	6.78208	25.7706	4.70212	1405.08	220.857	38.0612	47.1161	547.408	147.469	504.245	173.878	223.735
0	-4.51779	13.6158	36.9432	848.099	12.2119	-24.6392	36.8511	5.51857	-14.3125	5.51857	-15.1566	406.357	96.2679	2.92857	104.206	255.946	9.17857	255.946	10.1786	4675.64
0	9.15119	11.4847	30.1892	979.856	26.9398	-11.096	38.0358	19.3731	-3.52419	20.762	-3.52419	516	107.449	2.12245	90.0537	303.837	9.20408	272.776	9.20408	1199.29
0	10.8623	7.0287	22.825	880.686	27.5573	-3.23255	30.7899	21.8452	3.6968	21.8452	0.407259	1478.62	172.095	86.1429	22.8121	478.048	274.905	478.048	339	73.2381
0	15.5599	7.69599	25.4882	816.838	30.5149	0.321224	30.1937	23.1127	5.26278	25.391	5.26278	1397.24	224.796	33.5918	54.9588	597.082	120.061	548.347	120.061	491.878
0	-2.16599	13.7505	33.1003	1014.3	18.4724	-23.0671	41.5395	7.51815	-14.8631	9.43499	-15.2058	231.107	39.4821	4.69643	64.7617	111.857	16.5893	101.982	16.5893	3472.2
0	-4.94926	10.5972	41.8801	570.065	6.32317	-19.0108	25.334	-9.47039	-2.78122	1.83381	-11.9526	360.25	51.625	7.875	48.5572	133.75	37.9167	85.25	124.583	5467.25
1	-0.311507	14.2824	41.9797	713.625	14.6797	-19.342	34.0217	8.06578	-8.57014	8.06578	-9.36709	602.837	124.265	4.28571	92.5555	341.653	15.9796	341.653	16.5714	4318.2
0	5.18059	8.31549	23.4442	980.873	22.5591	-12.9091	35.4683	14.9514	-7.01072	16.9747	-7.01737	933.737	130.026	40.6579	34.8306	348.342	155.474	346.895	155.5	136.289
0	13.26	11.2636	28.2385	1087.49	32.0416	-7.84564	39.8873	24.2954	-0.847119	26.093	-0.847119	528.679	165.893	2.82143	112.974	343.196	12.6607	337.714	12.6607	48.125
0	0.390179	13.4124	24.0109	1604.55	26.1629	-29.6984	55.8612	18.9216	-17.8628	18.9216	-20.5138	497.125	147.036	2.83929	114.401	337.571	11.0179	337.571	11.0357	301.786
0	-7.27044	14.9432	35.7029	977.872	13.5271	-28.3194	41.8465	4.76307	-17.7675	4.76307	-19.2966	53.4694	20.3878	0	133.845	46.1837	0.0612245	46.1837	1.06122	5244.8
0	8.89398	8.11839	26.4247	833.951	23.958	-6.73486	30.6928	17.9023	-1.66633	19.0457	-1.66633	730.898	128.612	6	72.1087	358.163	23.3673	314.878	23.3673	1424.49
0	-4.10378	13.3193	36.7575	823.036	12.2134	-24.0191	36.2326	5.62283	-13.4909	5.62283	-14.5129	560.786	131.518	4.21429	102.729	348.518	14.8214	348.518	16.7321	4873.96
0	-7.14215	14.4779	36.1134	949.444	12.2544	-27.8247	40.0792	4.36967	-17.7553	4.36967	-18.8848	136.306	43.898	0	124.11	102.918	0.44898	102.918	0.632653	4989.8
0	-5.48061	16.524	27.9377	1572.02	22.8018	-36.3424	59.1442	13.2506	-25.0488	13.2506	-25.5329	386.49	110.612	1.89796	115.761	272.673	7.16327	272.673	7.16327	1001.49
0	11.8258	11.3056	27.6972	1116.93	30.1348	-10.6731	40.8078	24.8237	-2.6917	24.8237	-2.6917	558.98	199.204	3.4898	135.608	422.327	12.5918	422.327	12.5918	4.79592
0	-8.10963	12.7701	35.0062	891.59	9.30171	-27.1771	36.4788	2.74604	-17.7337	2.74604	-18.9317	318.179	93.7321	1.25	121.222	225.625	4.375	225.625	5.125	5335.09
0	4.07962	10.7646	37.8763	612.871	16.8351	-11.5686	28.4037	10.6193	-3.85475	11.2554	-3.85475	804.306	150.327	6.18367	80.8536	393.02	23.551	391.857	23.551	3349.84
0	17.1708	6.88951	26.6971	691.46	29.747	3.94188	25.8051	25.212	8.11902	25.2635	8.11902	1490.88	363.408	16.9796	94.7679	875.51	57.7347	875.347	57.7347	499.082
0	-3.68227	13.4234	38.7502	771.45	11.7993	-22.8258	34.6251	5.54192	-12.2261	5.54192	-13.2728	547.388	125.816	5.04082	100.835	338.51	16.1633	338.51	17.7551	5069.43
0	13.5343	7.93255	26.9037	786.262	28.2392	-1.24343	29.4826	22.5836	3.58035	23.0254	3.58035	1310.47	216.469	22.5102	62.5596	563.837	76.4286	563.612	76.4286	997.163
0	17.3536	6.62634	23.7164	755.158	32.0964	4.15906	27.9374	24.4711	7.72629	26.4172	7.72629	1197.05	182.156	18.3906	63.9092	521.406	62.8594	505.641	62.8594	403.453
0	16.2508	7.81641	28.2904	716.304	29.2658	1.68929	27.5765	22.4928	9.33936	24.9786	7.24698	2593.35	454.628	85.814	52.9016	1098.88	289.465	876.395	299.442	238.698
0	2.69637	12.5057	24.1823	1474.57	26.7862	-24.9469	51.7331	19.6083	-13.7329	19.6083	-16.9987	100.082	22.9388	2.36735	66.905	52.3878	8.28571	52.3878	8.59184	1263.35
0	-6.97541	14.3661	35.7878	940.263	12.7313	-27.406	40.1374	4.59702	-17.17	4.59702	-18.4316	85.6531	27.1633	0	117.778	63.6327	0.918367	63.6327	1.12245	5171.33
0	-3.54283	11.3719	32.8217	864.656	13.322	-21.3046	34.6266	6.59748	-6.87899	6.91441	-14.2586	319.28	68.8	7.02	72.6927	165.78	33.76	138.24	63.08	4851.02
0	14.6247	7.15495	25.991	749.698	28.1074	0.577869	27.5295	23.0501	5.37658	23.8211	5.37658	2298.5	337.58	64.32	46.4653	834.5	229.38	803.22	229.38	360.62
1	-3.52589	13.3151	37.3564	795.202	12.3165	-23.3358	35.6523	5.76422	-12.5784	5.76422	-13.6425	602.429	123.347	4.59184	90.8576	339.265	17.7755	339.265	19.8367	4570.39
0	-0.326628	8.97188	21.091	1186.79	22.2285	-20.3089	42.5374	13.9454	-6.99576	14.411	-15.0883	718.857	83.0536	33.4464	27.6522	232.518	111.339	232.196	142.071	192.714
0	15.8263	6.91246	24.1698	791.772	29.8918	1.30196	28.5898	20.6588	8.13244	25.2528	5.9378	1468.73	216.469	41.1837	47.9906	543.102	159.347	525.49	166.347	262.776
0	-1.11111	14.1299	36.2304	878.897	16.2719	-22.6961	38.9681	9.15276	-12.146	9.15276	-12.4694	477.768	104.768	1.57143	99.1886	288.429	6.71429	288.429	6.71429	3332.25
0	-3.03938	16.41	29.166	1453.52	23.8358	-32.4365	56.2722	14.3105	-18.6002	14.3105	-21.7117	347.347	91.5918	3.36735	104.14	228.306	12	228.306	18.1224	892.694
0	-0.802796	8.84317	21.285	1196.21	18.6957	-22.8454	41.5411	13.0628	-16.3584	13.0642	-16.3584	809.714	133.449	20.4898	56.6682	361.531	70.551	360.224	70.551	427.633
0	12.1143	6.61395	20.5711	941.249	27.4096	-4.73997	32.1496	23.2271	0.259033	23.2271	0.259033	713.333	177	10.3333	94.0035	423	36	423	36	21.6667
0	2.57875	12.7034	26.9468	1281.2	25.1862	-21.9656	47.1518	17.8185	-13.7801	17.8185	-13.7801	224.204	66.9184	1.85714	110.826	155.673	6.44898	155.673	6.44898	1652.78
0	2.59279	11.4337	46.5632	514.483	13.221	-11.3664	24.5873	8.41522	-2.70781	8.61387	-3.90038	836.929	154.714	10.881	66.37	417.143	50.4524	413.214	76.1429	4162.86
0	5.22979	16.4774	36.8864	1050.29	26.3578	-18.3122	44.67	17.6721	-4.8251	17.6721	-8.04924	34.102	8.87755	0.571429	76.129	22.3673	2.55102	22.3673	2.61224	2738.24
1	12.4197	11.7819	29.9599	1054.26	30.9652	-8.35771	39.3229	22.9567	-1.32419	24.8156	-1.32419	584.878	173.184	3	110.453	379.286	13.102	367.633	13.102	400.612
0	9.08058	10.1683	41.4235	542.275	19.7417	-4.80122	24.5429	15.2189	3.18302	15.4476	2.23147	839.694	143.02	11.898	60.9838	368.184	52.2041	367.571	72.898	2971.55
0	12.4675	4.41254	16.782	811.76	26.4883	0.195	26.2932	14.3728	22.5615	22.5615	2.92683	197.688	23.8125	9.5	28.2658	67.75	30.4375	30.4375	45.1875	0
0	12.0517	16.4424	32.1808	1311.52	35.6197	-15.4743	51.0941	26.7441	1.55103	26.7441	-5.46303	47.0938	14.6875	0	99.0801	33.75	1.375	33.75	2.21875	938.688
0	-4.12553	14.3085	28.3989	1393.23	20.1125	-30.3126	50.4251	12.208	-19.9733	12.208	-21.8159	216.531	63	2.02041	115.519	156.918	6.61224	156.918	6.61224	2202.92
0	12.0607	8.11513	27.4316	786.544	26.916	-2.66318	29.5792	20.803	2.12424	21.6552	2.12424	1073.73	181.755	13.3061	66.6764	483.306	47.551	451.265	47.551	1252.04
0	-3.65742	14.9898	25.4637	1685.2	25.1008	-33.7662	58.8671	16.3324	-24.8822	16.3324	-24.8822	436.609	107.703	3.71875	99.2114	276.156	14.1719	276.156	14.1719	496.812
0	1.03583	10.3797	38.7706	619.509	12.868	-13.904	26.772	8.186	-6.82933	8.186	-6.82933	733	147	7	83.2059	395	27	395	27	4176
2	13.8715	10.7537	30.3232	928.722	30.5325	-4.93286	35.4654	23.4466	1.92255	25.0534	1.92255	690.429	156.464	7.76786	78.9705	364.607	29.375	348.589	29.375	386.75
0	5.88375	7.599	22.2756	948.126	22.655	-11.4546	34.1095	14.9876	-4.66998	17.366	-5.86371	881.4	121.933	39.2	31.195	316.533	154.2	312.733	155.467	53.3333
0	-12.6815	11.9322	19.6636	1906.58	20.4386	-40.2482	60.6868	11.0164	-23.9472	11.0164	-34.7942	337.49	70.9388	6.2449	76.7992	181.837	26.5102	181.837	34.8776	953.694
0	17.0725	7.18632	27.3601	702.171	30.0786	3.81692	26.2617	19.5825	10.5171	25.4446	8.4026	1600.23	244	38.9487	54.5927	611.051	143.564	555.282	174.359	324.051
0	-4.47761	12.989	42.1861	664.095	8.88608	-21.7705	30.6566	3.45576	-11.7105	3.49674	-12.6836	297.333	82.4792	2.75	107.781	196.271	10.3125	196.062	11	5430.92
0	2.41857	13.081	43.8912	612.751	15.1336	-14.6624	29.796	9.64065	-5.15936	9.64065	-5.35758	345.918	91.7347	1.59184	112.058	232.49	6.28571	232.49	6.28571	4230.59
0	-3.05005	13.4818	36.5999	883.275	14.6327	-22.1856	36.8183	6.97784	-13.0583	7.69665	-13.9217	242.388	61.4898	1.16327	104.711	159.02	5.65306	152.306	5.71429	4967.49
0	8.05083	10.4743	29.2733	935.79	24.8759	-10.8983	35.7741	17.9347	-3.98352	19.2149	-3.98352	530.768	107.482	2.375	87.7112	305.875	9.89286	274.5	9.89286	1457.27
0	2.24361	12.6496	42.2353	617.527	15.1136	-14.8216	29.9353	9.44144	-5.63703	9.44144	-5.63703	758.878	155.939	2.89796	93.7632	421.041	12.0204	421.041	12.0204	4004.55
22	15.1779	7.36431	24.9163	805.149	29.6994	0.148571	29.5509	20.8666	7.29254	24.785	5.08294	1444.35	214.286	40.5714	47.6085	535.122	155.306	526.918	166.388	356.98
0	15.0658	10.2312	28.7023	987.465	31.6984	-3.94735	35.6457	26.9001	2.48165	26.9001	2.48165	734.755	191.082	15.7551	84.4919	405.469	53.9184	405.469	53.9184	29.4694
0	-2.80274	13.286	23.5668	1659.4	23.7535	-32.6241	56.3776	16.3656	-21.0036	16.3656	-24.4269	391.735	113.918	2.02041	118.279	280.204	6.63265	280.204	9	773.918
0	13.1448	7.58221	26.3916	776.033	27.607	-1.12114	28.7282	21.7055	3.34327	22.5937	3.34327	972.163	190.286	8.06122	77.4136	496.143	29.7551	455.837	29.7551	1052.41
0	8.26682	12.399	30.9904	989.122	27.1632	-12.8288	39.992	18.4027	-4.68712	19.7575	-4.68712	338.163	77.4286	0.795918	91.5492	193.633	5.06122	187.102	5.06122	1754.51
0	4.70456	15.12	37.0056	971.794	24.3468	-16.5149	40.8616	15.4469	-5.0663	15.8947	-7.97626	26.3061	7.55102	0	92.4872	19.6327	0.142857	19.6327	0.510204	3049.14
2	4.44969	12.0294	43.4578	574.467	15.954	-11.7247	27.6787	11.0144	-2.93974	11.0144	-2.97264	725.388	157.265	3.38776	89.9836	408.286	16.4082	408.286	16.4082	3794
1	13.591	7.22529	25.6139	766.674	27.7945	-0.400857	28.1954	20.9246	3.8713	22.7468	3.8713	1281.93	207.268	28.9107	58.9259	560.589	93.5714	502.089	93.5714	1085.61
40	1.11607	13.0047	41.1977	683.813	15.3839	-16.1761	31.56	9.21049	-6.60323	9.21049	-7.48524	581.891	128.641	4.23438	94.842	342.016	16.0156	342.016	16.1875	4333.2
0	-0.172738	13.9703	42.1731	704.065	14.3176	-18.8001	33.1176	8.20382	-8.82513	8.20382	-9.10754	401.306	109.653	1.83673	120.276	282.959	5.87755	282.959	5.87755	4730.53
0	16.6082	7.65683	25.007	833.049	31.7587	1.14147	30.6172	22.7375	6.08837	26.6287	6.08837	1327.96	208.041	34.6327	52.6129	554	123.633	510.061	123.633	210.041
0	-2.1904	13.9416	39.2626	819.512	14.7761	-20.7259	35.502	7.24929	1.82227	7.74068	-12.3087	420.821	116.893	6.125	105.009	269.143	28.4286	236.714	76.8036	4866.77
0	0.753122	12.7548	26.6447	1355.49	24.3706	-23.5028	47.8734	16.9686	-15.8226	16.9686	-16.3532	171.143	50.3571	1	116.323	124.768	4.21429	124.768	4.21429	1442.61
0	1.24665	12.6437	23.5146	1563.03	27.6649	-26.1057	53.7706	19.9095	-18.5562	19.9095	-18.6899	214.694	58.6531	1.69388	112.668	149.714	5.55102	149.714	5.55102	654.633
0	1.41319	10.0794	38.4909	604.118	13.106	-13.0813	26.1873	8.391	-4.69589	8.391	-6.211	817.833	162.5	8.33333	80.7221	437.5	34	437.5	36.1667	4115
0	11.8596	9.62777	27.2457	969.493	29.035	-6.29677	35.3318	23.2328	-0.341493	23.4372	-0.341493	1207.48	266.355	29.6452	78.7778	649.645	96.0968	629.452	96.0968	37.5161
0	7.23391	12.2113	31.4553	962.811	25.7715	-13.0488	38.8203	17.2704	-5.09614	18.7362	-5.09614	412.837	89.4694	3.06122	86.5304	235.204	11.1429	215.612	11.1429	1801.69
0	5.50399	11.8201	24.2709	1357.88	27.2657	-21.4336	48.6993	21.2658	-12.3931	21.2658	-12.3931	676.755	185.02	5.85714	104.499	435.796	19.3673	435.796	19.3673	322.98
0	-2.6027	12.5352	37.1704	806.806	13.5926	-20.1067	33.6993	6.70107	1.11743	7.0764	-12.5866	667.857	175.107	11.8571	95.0897	403.429	51.75	347.929	131.929	4882.71
1	16.8674	8.13854	25.1464	889.304	32.9578	0.597224	32.3606	21.172	7.67068	27.5124	5.62272	1474.14	249.673	39.898	55.0646	659.245	157.041	516.082	178.98	135.143
0	-4.19033	15.1017	26.5222	1589.17	22.6334	-34.305	56.9384	14.3187	-23.5796	14.3187	-24.6669	481.327	138.959	2.71429	114.64	334.408	10.8367	334.408	10.9184	856.694
0	-0.403126	15.1568	46.8961	637.801	14.4748	-17.8431	32.3179	-7.15701	5.95005	7.16144	-8.39147	231.918	35.3469	2.71429	54.2447	95.9796	19.898	31.5918	85.7551	5038.18
3	-0.189656	13.4267	43.4747	636.759	12.8282	-18.0499	30.878	7.19386	-8.26299	7.19386	-8.26299	644.367	147.755	2.42857	100.491	391.857	11	391.857	11	4519.29
0	-5.37402	13.127	36.5236	850.907	12.2269	-23.6703	35.8971	4.80973	-6.85106	5.14328	-15.6551	253.224	80.3265	2.59184	119.578	179.939	16.3878	159.98	33.6327	5238.1
0	1.29416	10.4475	22.0393	1402.97	25.5825	-21.8218	47.4043	17.9223	-14.4416	17.9223	-16.3591	353.367	57.2245	11.7143	48.7678	153.122	41.7551	153.122	50.898	106.224
0	-4.43489	12.8043	33.9512	896.354	12.5369	-25.1491	37.686	6.05174	-14.9299	6.05174	-15.8161	370.531	83.4694	3.63265	92.9994	219.408	12.8163	219.408	14	4309.16
0	-5.7274	13.7757	29.4353	1266.3	17.2052	-29.5887	46.794	9.36275	-20.0947	9.36275	-21.5226	180.551	42.9592	2.63265	84.8908	106.041	10.2245	106.041	10.9796	2414.53
0	-6.8691	13.5546	36.0073	905.158	10.8647	-26.766	37.6306	4.05961	-16.6599	4.05961	-18.0218	230.592	68.5918	1	120.86	166.388	3	166.388	3	4954.16
2	11.9418	6.98817	25.1412	754.799	25.9716	-1.82147	27.7931	19.0885	2.3409	21.0117	2.3409	1375.61	195.429	24.3673	59.5307	576.082	80.9184	546.347	80.9184	1404.14
0	18.949	11.608	46.991	467.608	29.5216	4.81886	24.7027	23.8212	12.7443	23.8306	12.7443	784.388	173.245	5.85714	94.7477	465.898	21.1837	430.184	21.1837	1481.55
0	17.8002	6.24638	24.4378	700.331	30.9441	5.38449	25.5596	26.0749	8.7088	26.0749	8.7088	1139.14	212.204	20.2857	76.1297	585.163	64.1837	585.163	64.1837	352.551
0	11.0643	9.98207	40.6186	537.132	21.7793	-2.80506	24.5844	17.2311	3.95072	17.2311	3.95072	909.388	183.735	8.16327	89.9693	510.898	26.6531	510.898	26.6531	2329.76
0	-0.649878	14.7023	35.8806	961.231	18.1904	-22.785	40.9754	10.8078	-11.5563	10.8078	-12.8029	162.204	41.0816	1	102.352	109.102	5.08163	109.102	6.73469	3828.06
0	15.6397	8.83715	26.8406	919.594	31.0915	-1.82879	32.9203	26.5192	3.87512	26.5192	3.87512	1011.98	188.214	22.4286	55.7737	440.054	94.1964	440.054	94.1964	32.1429
0	2.40887	12.054	23.7714	1470.16	26.244	-24.4718	50.7158	19.2954	-17.0109	19.2954	-17.0109	93.5102	22.0816	1	79.9993	55.4694	4	55.4694	4	1453.57
1	13.1478	7.97419	30.9047	656.617	25.7229	-0.0798367	25.8027	20.4567	4.4762	20.7795	4.4762	1067.55	202.51	15.8163	74.5516	521.714	50.2245	521.265	50.2245	1592.06
0	-6.15712	13.9972	37.4827	886.036	11.2317	-26.1087	37.3404	4.48956	-15.9507	4.48956	-17.0989	248.184	72.0816	1	119.813	177.163	3	177.163	3.16327	4847
0	13.2694	8.46973	27.0201	852.308	29.939	-1.40177	31.3408	23.8202	7.70188	23.836	3.06618	1809.56	214.683	115.268	22.4679	555.39	369.854	555.293	389.122	266.098
0	-7.11726	13.8045	34.399	961.92	12.9987	-27.122	40.1207	4.76918	-14.6639	4.76918	-18.8557	58.5102	20.551	0	126.235	46.8163	1.34694	46.8163	2.30612	5315.35
0	-1.80277	12.6849	24.0517	1563.35	23.2571	-29.6659	52.923	15.9096	-16.06	15.9096	-22.165	256.245	61.8776	3.79592	83.4092	148.959	17.1429	148.959	25.6735	1194.84
0	-16.3269	10.6515	18.2077	1877.58	16.7677	-41.7356	58.5033	7.71365	-35.1976	7.71365	-36.8907	308.041	72.449	5.55102	88.6531	186.776	20.1633	186.776	23.3469	1186.94
0	-2.84482	12.8267	28.0703	1251.9	19.5108	-26.2344	45.7451	12.0857	-16.2642	12.0857	-18.6909	162.196	48.9821	1.46429	107.499	112.232	6.32143	112.232	7.92857	2075.91
0	13.6748	11.1859	28.5794	1070.09	31.5216	-7.61731	39.1389	26.225	-0.307782	26.225	-0.307782	643.041	210.408	6.08163	114.729	421.816	22.2857	421.816	22.2857	29.3469
0	10.7458	10.8315	29.8149	944.987	28.0638	-8.25257	36.3164	20.6587	-1.31053	22.1554	-1.31053	583.286	109.653	4.18367	79.1153	314.367	16.0408	275.102	16.0408	993.49
0	0.63985	13.5997	26.0121	1480.44	26.0464	-26.2374	52.2838	18.1439	-15.7911	18.1439	-18.2767	231.469	70.0612	1	120.307	170.204	3.81633	170.204	3.81633	1004.55
0	-5.08622	13.4931	40.4521	758.797	10.601	-22.7192	33.3202	3.78267	-1.50669	4.20942	-14.2899	206.694	46.449	1.53061	83.4531	109.429	7.46939	94.7347	58.3061	5478.16
0	-4.69612	14.1706	37.808	887.645	12.6626	-24.8081	37.4707	5.9294	-14.6544	5.9294	-15.6926	286.482	82.6607	1.01786	118.737	202.393	4.55357	202.393	5.53571	4738.27
0	6.88352	13.3527	26.8802	1366.21	30.4989	-19.1826	49.6815	22.9152	-7.13786	22.9152	-10.7257	64.5625	17.625	0.390625	92.8503	43.7344	1.98438	43.7344	2.39062	958.797
0	0.0130238	14.3161	46.1665	612.574	12.9215	-18.0803	31.0018	7.30988	-7.05144	7.30988	-7.65086	335.531	83.3469	2.44898	102.725	214.939	9.57143	214.939	9.7551	4752.55
0	10.8336	6.19679	19.9177	924.685	25.8499	-5.24717	31.097	21.572	-0.856428	21.7616	-0.856428	743.5	177.167	9.66667	91.8994	432.667	33.1667	427.167	33.1667	390.833
0	5.03885	13.1044	24.6532	1487.66	30.4824	-22.6719	53.1544	20.1478	-12.3017	22.0314	-14.4312	178.429	23.9796	5.57143	36.0444	60.4082	21.102	58.102	21.5102	847.571
0	7.80813	9.11572	25.7927	942.553	24.3859	-10.9357	35.3216	19.0923	-2.93461	19.0923	-4.19545	747.524	149.31	20.5238	69.5389	379.429	64.9762	379.429	77.381	190.619
0	0.528708	14.9738	47.4887	615.113	15.2898	-16.2152	31.505	-6.02606	4.65606	7.74637	-7.22838	311.107	45.3393	2.92857	51.7416	124.321	30.3929	57.5	116.304	4940.12
0	1.02913	14.9017	47.3343	605.964	14.2118	-17.2584	31.4701	8.21946	-6.04744	8.21946	-6.59329	321.327	78.8571	2.4898	100.013	202.837	9.77551	202.837	9.85714	4665.16
0	4.25076	7.80457	22.2396	990.892	22.3664	-12.7247	35.0912	16.2696	-2.21374	16.2696	-8.04412	657.551	87.8776	28.2245	33.9195	240	96.8776	240	120.388	173.959
0	9.09097	13.1513	29.8277	1129.55	29.5858	-14.5065	44.0923	20.5144	-5.67654	22.3052	-5.67654	439.408	108.714	1.95918	100.197	277.102	8.18367	259.388	8.18367	1043.39
0	9.43915	14.4703	27.5696	1422.5	34.2349	-18.2517	52.4866	25.834	-4.99488	25.834	-9.15759	29.8367	10.3878	0.0816327	94.775	22.3878	0.367347	22.3878	0.387755	463.224
0	13.1823	7.92507	27.373	781.246	27.5414	-1.41078	28.9522	21.6496	3.27503	22.6796	3.27503	830.224	170.265	5.20408	82.5035	447.551	19.5918	407.102	19.5918	1004.51
0	13.1959	10.4055	26.8489	1078	31.2682	-7.4875	38.7557	26.0101	-0.704607	26.0101	-0.704607	584.982	188.232	5.78571	116.949	395.161	18.8036	395.161	18.8036	29.8393
1	13.1135	10.9254	27.5425	1098.49	31.426	-8.24139	39.6673	25.995	-1.15151	25.995	-1.15151	542.531	188.51	4.20408	127.408	390.245	14.6531	390.245	14.6531	8.71429
1	-6.40424	11.7736	19.4429	1831.49	24.3807	-36.1761	60.5568	15.4116	-15.8937	15.4116	-29.4299	303.265	57.3469	7.55102	64.057	148.959	26.1633	148.959	40.4694	212.755
0	1.23217	10.0865	21.9386	1341.91	24.9011	-21.0713	45.9723	17.3116	-10.821	17.3116	-15.4779	426.837	62.6939	15.0408	41.4109	170.714	56	170.714	71.6327	219.857
0	-3.39413	14.5496	26.6269	1529.56	22.9806	-31.6679	54.6485	14.7492	-21.2656	14.7492	-22.8968	366.893	105.054	2.32143	113.007	253.321	9.07143	253.321	9.16071	977.214
0	-0.0543401	13.5671	42.1774	677.903	13.8662	-18.2926	32.1588	8.00396	-8.07038	8.00396	-8.67105	398.673	105.673	2.20408	116.032	274.633	7.22449	274.633	7.28571	4662.16
0	-6.31763	14.246	36.1063	939.618	12.6254	-26.8125	39.4379	5.0062	-16.5825	5.0062	-17.9966	154.304	48.9107	0	126.053	118.446	0.107143	118.446	0.107143	4580.16
16	15.4001	7.8811	24.7262	890.179	31.0069	-0.860786	31.8677	26.1204	6.3783	26.1204	4.20681	1142.41	183.429	31.6607	51.3288	476.125	123.571	476.125	134.268	93.5357
0	3.24735	12.3135	24.082	1414.28	25.0504	-26.0792	51.1296	19.4654	-15.7171	19.4654	-15.7171	737.607	197.875	6.64286	100.979	466.071	24.1964	466.071	24.1964	498.232
0	6.57873	12.2263	24.9659	1367.7	30.4394	-18.5323	48.9718	22.763	-7.29944	22.763	-11.1135	44.3265	16.4694	0	116.463	35.5918	0.632653	35.5918	0.632653	954.673
0	5.59646	8.32069	24.106	1015.96	23.5834	-10.9347	34.5181	17.6873	-5.86359	17.6873	-6.96072	624.143	81.1224	33.5306	27.1207	212.918	108.653	212.918	121	210.286
0	13.3283	9.09226	28.1817	869.748	29.1234	-3.11935	32.2427	23.5993	4.11593	23.753	2.41578	1380.84	251.889	27.9556	69.7407	701.644	112.711	637.467	113.267	118.244
5	15.828	7.6381	25.1615	822.114	31.0679	0.7135	30.3544	19.8861	5.48874	25.6893	5.48874	1419.57	229.125	38.9821	53.6038	629.161	148.161	502.411	148.161	455.5
0	5.57765	14.6678	34.6241	1022.95	25.7135	-16.5816	42.2951	17.6996	-3.73995	17.6996	-7.40444	44.7551	12.6122	0.244898	94.761	32.102	1.61224	32.102	2.08163	2692.84
0	13.0245	10.0941	30.4189	869.786	28.9534	-4.21118	33.1646	22.3665	2.02346	23.6427	2.02346	784.653	151.571	7.87755	71.1771	382.714	30.7755	355.061	30.7755	1003.96
0	0.903844	14.0761	25.3587	1513.52	26.2445	-29.2603	55.5048	17.5986	-18.9633	18.4581	-18.9633	745.612	138.816	11.5714	72.0283	367.061	41.8163	364.918	41.8163	453.918
0	10.8934	11.8348	30.2167	1014.24	29.3136	-9.84963	39.1633	21.3629	-2.23231	22.8959	-2.23231	512.449	111.306	2.89796	89.4288	301.327	11.551	272.061	11.551	873.082
0	16.5753	7.23498	25.0988	769.266	31.6769	2.85282	28.8241	23.9028	6.82014	25.8561	6.82014	1271.33	190.98	17.2449	63.9711	535.02	62	516.224	62	570.224
7	17.2665	8.00261	28.9434	710.117	30.3789	2.7488	27.6301	25.5446	9.02734	25.9989	8.427	2517.2	422.8	55.3	55.6683	1021.2	219.1	921	219.1	60.4
0	-1.29076	10.7216	39.5144	622.487	10.5745	-16.5595	27.134	5.93114	-7.64884	5.93114	-9.0685	688.592	139.286	7.5102	76.8616	357.204	31.6735	357.204	32.8367	4592.76
0	15.0623	8.3862	26.3019	875.193	30.206	-1.67151	31.8776	24.3701	3.89921	25.5542	3.89921	1027.73	185.776	16.7755	60.2672	445.347	71.3469	444.449	71.3469	278.776
0	2.62917	13.4505	34.1553	964.95	22.3296	-17.0841	39.4136	13.6902	-8.04962	13.7564	-9.88273	67.9592	18.0816	0	91.9903	39.3469	0.265306	39.2857	1.26531	3133.82
0	15.5287	8.61028	29.2014	763.389	29.7455	0.269419	29.4761	23.909	8.12914	24.8288	5.9837	2417.65	443.469	68.3061	60.9019	1102.71	235.163	877.306	257.429	232.429
0	9.35465	10.0483	28.9638	900.383	26.131	-8.56131	34.6923	18.9742	-2.05799	20.2751	-2.05799	629.796	114.388	4.26531	77.4333	332.939	17.7143	283.898	17.7143	1265.69
0	9.31511	9.29556	39.5783	532.172	19.6064	-3.88017	23.4866	15.4654	3.75181	15.4654	2.56026	1062.04	183.229	15.375	62.1634	487.312	64.6458	487.312	93.375	2779.94
0	17.6397	7.89933	24.9404	870.113	33.2962	1.62808	31.6681	21.7984	8.69659	27.9643	6.63853	1559.12	283.816	39.1837	60.3102	732.143	160.531	544.082	195.857	58.2245
0	0.349439	13.1664	40.9949	668.232	14.3455	-17.7687	32.1141	8.08531	-8.23386	8.08531	-8.23386	721.612	145.694	3.4898	89.9765	384.286	14.5306	384.286	14.5306	4175.55
0	-0.488221	14.7843	39.6773	776.174	15.2061	-22.0506	37.2567	8.46863	-10.1382	8.46863	-10.6351	622.388	126.857	2.44898	91.0721	343.102	11.9796	343.102	11.9796	3716.39
0	4.47356	12.5116	27.7568	1224.27	25.7678	-19.3105	45.0783	18.831	-11.1821	18.831	-11.2959	323.102	84.9388	1.89796	103.883	210	8.38776	210	8.38776	1320.49
0	2.64085	10.2024	39.9759	583.399	13.9447	-11.5779	25.5225	9.40777	-3.43343	9.40777	-4.71385	733.959	146.184	7.95918	73.9473	372.694	34.0612	372.694	37.5306	3879.06
0	-0.636128	14.5452	39.6903	768.71	14.8753	-21.7691	36.6444	8.22293	-9.84614	8.22293	-10.6718	607.679	125.893	2	92.5269	340.732	10.6607	340.732	10.8571	3760.55
0	-3.93268	13.2228	37.6714	813.614	11.8245	-23.2664	35.0909	5.76163	-12.754	5.76163	-14.0743	453.796	115.592	3.18367	111.41	300.878	10.4898	300.878	10.6531	4965.43
0	1.52102	11.803	41.3732	615.632	13.9332	-14.5981	28.5313	8.78639	-5.98033	8.78639	-6.26351	458.939	106.061	2.40816	98.3116	278.531	9.95918	278.531	9.95918	4326.45
0	7.01444	10.688	24.1098	1235.32	26.8064	-17.5246	44.331	21.2602	-9.20993	21.2602	-9.20993	828.429	221.893	7.25	104.865	528.518	27.1607	528.518	27.1607	380.179
0	-4.0562	14.8476	38.4088	883.06	14.6254	-24.0236	38.649	6.23776	-13.7137	6.80926	-14.7821	86.6429	22.2857	1	88.5207	54.1071	4.82143	50.875	6.125	5090.98
0	2.7648	14.763	44.5056	666.462	17.3847	-15.7407	33.1254	10.5293	-5.16049	10.541	-5.7528	332.929	109.482	0.267857	139.582	260.286	1.64286	260.25	1.73214	4377.34
0	-8.93095	13.4353	34.1931	935.364	10.6217	-28.658	39.2798	2.70952	-18.7296	2.70952	-20.2224	52.0612	18.4286	0	124.391	42.1224	0.693878	42.1224	0.877551	5453.16
0	8.28961	12.4516	31.1366	1003.92	27.0156	-12.9736	39.9892	18.6331	-4.66759	20.2004	-4.66759	455.714	101.857	2.73469	89.7612	268.429	10.3673	241.918	10.3673	1469.73
0	-4.33207	14.4852	36.5573	944.938	14.5636	-25.0352	39.5988	7.02456	-14.2423	7.02456	-16.1381	140.816	42.7755	0.0612245	120.245	105.571	1.2449	105.571	1.38776	4266.1
0	15.6451	8.05136	25.2111	887.805	31.2942	-0.637878	31.9321	24.8241	6.61293	26.3132	4.47196	1195.33	196.306	32.0408	52.2725	493.51	124.082	491.265	140.959	72.7959
0	4.26299	11.1777	23.8994	1358	27.0778	-19.6907	46.7685	20.4881	-11.2491	20.4881	-13.2122	100.102	30.9796	0.530612	117.288	74.5918	2.08163	74.5918	2.08163	1144.18
0	-3.6001	14.7557	36.507	967.325	15.8479	-24.5709	40.4189	8.04721	-14.5222	8.04721	-15.6499	125.107	38.8036	0	121.788	95.7321	0.107143	95.7321	0.107143	4085.62
0	7.80115	7.82945	26.7167	791.467	22.2007	-7.10122	29.3019	16.4785	-2.17702	17.4533	-2.17702	810.878	143.204	6.55102	72.906	398.592	25.6122	353.857	25.6122	1752.96
0	14.7488	10.407	29.0543	975.768	31.5512	-4.26808	35.8193	26.1851	2.25616	26.4501	2.25616	766.327	208	13.102	88.771	426.224	47.6122	425.878	47.6122	38
0	15.145	7.57443	26.9166	758.074	29.1534	1.01364	28.1398	23.3545	5.4722	24.3007	5.4722	956.339	229.107	4.69643	94.134	561.607	18.125	531.571	18.125	730.304
0	-6.92733	15.5749	37.0015	974.189	13.5936	-28.4983	42.0919	4.92389	-17.6738	4.92389	-19.0058	81.6406	27.3906	0	123.689	64.2656	0	64.2656	0	5025.02
0	15.8858	7.66535	25.2142	821.861	31.0878	0.689306	30.3985	19.98	5.52867	25.7624	5.52867	1420.02	232.714	38.449	54.3457	624.061	139.49	520.571	139.49	415.673
0	16.6876	8.60749	26.4364	883.637	32.6456	0.0897857	32.5558	21.1345	7.45462	27.3057	5.50971	1410.43	242.804	36.6786	55.6496	625.821	147	516.536	157.607	163.714
0	2.15661	10.3648	21.517	1438.57	26.7693	-21.3867	48.156	19.2289	-7.23822	19.2289	-15.7087	300.667	51	9.33333	45.8299	126.333	38.3333	126.333	50	98.6667
0	0.689741	14.718	42.9277	688.103	15.3602	-18.9021	34.2623	8.64133	-7.55295	8.64133	-8.23212	728.482	140.839	3.07143	88.1879	380.054	14.9107	380.054	14.9107	3981
0	-0.315378	13.9989	38.8889	749.699	15.1256	-20.87	35.9955	8.44222	-9.41897	8.45456	-10.0162	619.898	126.082	1.85714	91.2729	341.469	10.551	341.449	10.551	3685.9
0	-1.47886	15.759	39.5675	893.948	17.8381	-21.9851	39.8231	9.1243	-11.2934	9.57217	-12.2877	67.8929	18.875	1	90.4059	42.7857	4.30357	42	5.19643	4696.43
0	-1.76737	13.4612	24.9829	1480.12	24.1649	-29.7062	53.8711	14.3344	-20.657	15.8372	-20.657	805.643	162.054	13.8571	74.7168	412.125	49.6071	408.589	49.6071	585.679
0	14.1927	8.4154	31.2751	673.253	26.9242	0.03	26.8942	21.681	5.31617	22.0402	5.31617	1223.61	272.179	16.5179	88.818	694.589	53.4464	687.482	53.4464	1298.07
0	4.93348	13.192	27.6177	1273.1	27.6833	-20.0796	47.7629	18.1036	-11.1225	19.9103	-11.5161	264.204	74.3673	3.08163	108.91	174.367	11.0816	172.082	11.0816	1446.65
0	1.13002	12.6193	43.9492	597.804	13.1443	-15.5135	28.6578	8.16486	-6.08407	8.16486	-6.41805	371.595	88.2703	2.97297	96.7613	227.595	11.6486	227.595	11.7297	4500.95
4	8.09287	12.9509	31.2598	1015.78	27.7099	-13.7202	41.4301	18.5762	-5.17571	19.9764	-5.17571	334.735	75.6939	0.653061	92.7277	193.429	4.81633	187.592	4.81633	1874.92
0	14.199	10.4332	28.7963	994.002	31.3152	-4.91559	36.2308	24.7339	1.45208	26.104	1.45208	654.98	182	8.28571	95.977	386.51	30.1224	382.327	30.1224	58.898
0	1.98889	11.7603	26.5922	1210.83	22.3239	-21.9003	44.2242	16.1964	-13.7094	16.1964	-13.7094	678.959	153.592	5.12245	96.0239	416.898	21.2245	416.898	21.2245	972.551
0	17.5594	8.06476	25.8277	836.73	32.8846	1.66498	31.2196	21.7262	8.78755	27.4495	6.91093	1673.04	293.959	44.6531	60.3926	794.837	173.061	547.408	217.102	181.429
4	-0.267673	15.239	46.0939	651.537	13.9578	-19.0925	33.0503	7.47853	-7.57816	7.47853	-8.44576	318.041	74.1837	3.55102	93.2741	194.531	11.2041	194.531	12.4898	4880.18
2	2.04185	14.6136	42.3162	682.44	17.1035	-17.4233	34.5268	10.0386	-6.75071	10.0386	-6.75071	723.633	131.49	4.14286	82.934	354.98	17.551	354.98	17.551	3740.8
0	2.92859	14.2995	34.6936	1029.04	23.2309	-18.0116	41.2425	15.0162	-7.5252	15.0162	-10.2517	74.1429	24.102	0	116.527	57.5102	0.102041	57.5102	0.142857	2713.24
0	6.96027	14.0842	30.2273	1179.44	28.5371	-18.0569	46.594	19.0462	-8.34143	20.7739	-8.34143	347.347	92.1224	3	105.531	225.531	10.2041	216.592	10.2041	1326.82
1	-2.17427	12.4463	37.3863	761.56	13.0604	-20.2204	33.2808	6.77065	-10.8005	6.77065	-11.8345	614.51	140.735	4.34694	99.1816	371.673	16.7347	371.673	18.1429	4717.59
0	0.554292	15.2162	42.8493	776.979	17.5336	-17.9439	35.4775	7.73188	4.53964	10.0977	-8.85764	125.893	19.625	2	48.6829	45.5536	15.0893	39.3929	32.6786	4725.02
0	0.477207	14.6084	45.2046	655.558	14.7314	-17.5586	32.29	8.2443	-7.40135	8.2443	-7.71396	596.265	129.612	4.44898	89.6068	338.633	18.3265	338.633	18.3265	4551.14
0	16.3085	8.51184	29.2283	743.354	30.4602	1.35706	29.1031	19.9402	8.49614	25.0204	6.78619	1811.14	342.122	43.6327	63.0435	871.98	172	614.204	222.163	576.204
0	7.22804	10.8233	40.0162	609.991	19.5396	-7.5185	27.0581	14.2488	0.647854	14.2488	-0.644052	868.344	171.234	6.01562	87.7299	477.672	23.5625	477.672	26.875	3027.91
0	-5.7907	11.4647	35.8681	756.443	8.86261	-23.0494	31.912	3.2686	-13.9277	3.39664	-15.0483	355.347	102.469	1.93878	122.287	252.551	6.4898	251.959	6.5102	5524.73
0	9.62641	11.5269	46.1134	507.709	20.1074	-4.89	24.9974	15.4129	3.00426	15.4129	3.00426	821.125	173.839	5	89.1822	458.625	20.7857	458.625	20.7857	2985.89
0	-2.86579	14.4274	37.5341	891.852	16.1636	-22.2731	38.4367	7.84084	-9.27347	8.30716	-13.5974	91.8163	33.6531	1	139.259	74.1633	3.89796	71.5306	4.79592	4871.04
0	15.2252	14.3171	26.3366	1494.8	41.4819	-12.8779	54.3598	32.0905	8.31477	32.2184	-4.46715	17.0893	4.03571	0.0357143	49.3374	9.42857	1.28571	9.42857	2.10714	-52.5179
0	16.9191	6.45633	24.22	725.155	30.4287	3.77371	26.655	25.3277	7.55288	25.5344	7.55288	1049.78	219.959	12.7143	85.7259	572.367	41.8367	571.755	41.8367	415.918
0	14.3276	9.916	30.3883	853.766	30.1623	-2.465	32.6273	23.5543	3.52464	24.7339	3.52464	863.982	160.429	10.125	68.5197	407.054	36.8036	378.321	36.8036	664.643
0	4.39539	11.6705	33.3441	815.576	20.1485	-14.856	35.0045	13.0672	-6.30499	13.8911	-6.30499	593.939	108.633	1.44898	84.455	310.306	8.61224	297	8.61224	2642.63
0	-7.50946	13.2217	22.1553	1683.56	23.247	-36.4307	59.6777	13.0157	-24.961	13.0157	-28.5266	378.184	62.5918	10.3878	51.5374	165.122	39.0408	165.122	47.449	433.816
0	10.0759	10.0526	25.5453	1102.99	31.7505	-7.60212	39.3527	21.5393	-2.25184	23.7011	-3.38453	293.122	42.9592	14.2449	32.4931	108.388	48.9796	103.531	51.3673	86.3061
0	6.88408	13.9565	29.1573	1243.65	29.5177	-18.3539	47.8716	19.6156	-9.25179	21.4551	-9.25179	291.571	80.3214	3.625	107.851	193.179	12.0714	185.179	12.0714	1208.04
0	13.4726	8.48906	28.3053	804.154	28.2931	-1.69584	29.9889	22.2512	3.32011	23.2865	3.32011	853.388	153.571	7.36735	71.8163	414.51	28.6122	364.878	28.6122	665.816
0	-3.84747	14.1601	36.7605	894.221	13.8824	-24.6349	38.5173	6.75966	-14.1948	6.75966	-15.1073	268.612	65.0612	2.10204	101.538	171.224	6.81633	171.224	7.7551	4467.14
0	13.2121	10.1095	29.3868	922.379	30.0271	-4.36921	34.3964	24.2111	1.62594	24.2112	1.62594	1279.55	257.929	31.8214	73.6183	674.161	111.464	672.768	111.464	68.1786
0	3.64463	12.9851	27.576	1273.8	26.3091	-20.7969	47.106	18.8585	-11.2912	18.8585	-12.3995	129.375	34.5469	1	103.687	88.3906	4.51562	88.3906	4.51562	1814.61
0	-2.76576	13.3705	36.9444	863.504	14.6513	-21.5334	36.1847	7.05547	-12.3345	7.76276	-13.3635	232.531	56.0156	2	99.2744	149.188	6.96875	139.172	7	4994.02
0	-5.62263	15.022	25.0752	1646.99	23.1819	-36.7318	59.9137	12.9243	-26.7209	13.8275	-26.7209	749.51	166.653	5.12245	92.0553	429.796	21.6939	428.673	21.6939	913.653
0	1.58865	13.6695	26.0912	1479.78	27.2877	-25.1032	52.3909	19.2021	-16.9852	19.2021	-17.321	219.469	54.1633	2.08163	101.593	143.918	7.38776	143.918	7.40816	836.98
2	16.4526	7.73412	26.0741	804.297	31.3163	1.66057	29.6558	20.5705	6.2523	26.0305	6.2523	1268.24	213.633	30.7143	57.7931	573.837	120.408	469	120.408	414.347
0	17.2954	6.45874	24.3451	720.302	30.8284	4.29914	26.5293	25.8465	7.99035	25.8465	7.99035	1065.25	215.268	14.6429	83.5971	574.964	47.375	574.964	47.375	376
0	16.8665	7.0252	24.7498	769.497	31.5232	3.1385	28.3847	25.4184	7.0491	26.1267	7.0491	1116.32	218.286	11.8214	76.9575	562.357	40.875	538.196	40.875	428.589
0	9.46193	9.01152	23.1426	1129.58	26.7559	-12.1841	38.94	22.4644	-5.30033	22.4644	-5.30033	692.304	187.554	8.28571	103.616	432.607	27.375	432.607	27.375	114.304
0	-0.191086	12.9199	45.7215	594.05	12.3684	-15.8553	28.2237	6.42302	-6.21814	6.8863	-7.6067	438.089	77.5536	9.125	60.0388	207.232	41.4821	195.482	61.2857	4793.84
0	17.989	7.91003	25.5582	837.552	33.3592	2.41633	30.9429	22.224	9.25282	27.8688	7.33166	1556.18	241.796	43.9184	53.6831	698.408	172.082	485.102	211.673	99.0204
1	-7.63353	12.6079	34.5452	892.594	9.62335	-26.8377	36.4611	3.17449	-17.4305	3.17449	-18.5316	244.694	72.2857	1	120.611	175.612	3.18367	175.612	3.26531	5020.06
1	7.10401	12.2904	25.6281	1338.07	28.907	-19.0497	47.9567	22.7831	-10.2481	22.7831	-10.2481	513.245	151.082	2.46939	110.548	342.653	8.4898	342.653	8.4898	180.939
0	6.30514	9.51916	25.2932	1088.68	26.2804	-11.3525	37.6329	18.4504	-0.610179	19.2958	-7.16564	497.714	60.5357	26.5357	25.0142	158.946	85.8214	158.804	106.768	183.446
0	6.46002	12.7872	26.2073	1373.78	29.2956	-19.4986	48.7942	22.6619	-11.1271	22.6619	-11.1271	423.339	137.268	1.71429	119.557	302.768	6.23214	302.768	6.23214	184.679
0	15.0439	9.94887	28.0157	974.652	31.5817	-3.92893	35.5106	26.7429	2.61845	26.7429	2.61845	726.107	191.857	20.3214	89.3187	425.196	65.0179	425.196	65.0179	22
0	8.85175	10.2997	25.2029	1129.45	27.4251	-13.4376	40.8627	22.0779	-5.83167	22.0779	-5.83167	980.653	270.102	11.7755	102.274	604.898	41.8776	604.898	41.8776	92.4694
0	9.85988	9.00153	34.8466	608.283	21.7351	-4.14321	25.8784	16.9983	1.875	16.9983	1.875	912.821	171.054	10.6786	84.1269	493.125	34.25	493.125	34.25	2181.2
0	-0.174062	13.5933	27.0449	1428.2	24.9079	-25.358	50.2659	16.941	-16.6782	16.941	-18.2606	202.393	65.2857	1.05357	122.56	151.357	4.85714	151.357	4.875	1464.57
0	5.26529	14.4324	27.7753	1403.25	29.9013	-22.0602	51.9615	21.738	-4.61651	21.738	-12.8815	46.8214	17.0893	0	111.267	36.4286	1	36.4286	1	1252.66
0	0.0151875	13.5066	39.7051	777.801	15.6926	-18.3233	34.0159	8.59665	-9.70802	9.35658	-9.70802	391.036	102.679	2	114.503	265.054	6.19643	261.714	6.19643	4849.59
10	0.261415	10.5227	23.0445	1284.6	24.2196	-21.439	45.6586	15.948	-13.386	15.948	-15.7869	490.02	69.4082	15.6531	45.6627	201.408	56.2653	201.408	71.2653	200.857
0	10.1366	15.7146	31.7579	1260.51	33.7235	-15.7607	49.4842	24.7046	-2.52656	24.7046	-6.28829	34.9184	8.30612	1.04082	64.0865	20.2041	3.14286	20.2041	3.16327	809.02
0	10.061	7.69333	20.6006	1107.43	27.0489	-10.2911	37.34	22.7328	-4.31259	22.8531	-4.31259	603.333	166.667	6	106.194	381	21.6667	380.667	21.6667	12.3333
0	14.5141	7.22083	25.402	785.259	29.1615	0.744785	28.4167	20.9392	7.38541	24.3098	5.11014	1809.86	295.844	63.0469	51.3137	751.828	222.156	636.188	231.625	193.594
17	3.06599	12.6354	26.4303	1281.23	24.7144	-23.1027	47.8171	18.057	-13.7828	18.057	-13.7828	814.51	201.122	8.04082	98.1334	508.265	31.0816	508.265	31.0816	886.755
0	16.1971	7.98621	25.1554	896.925	31.7118	-0.0310625	31.7429	26.6774	4.93937	27.008	4.93937	1258.08	219.344	29.2656	52.4809	519.641	120.938	519.141	120.938	15.1562
0	16.1069	8.32769	28.8887	741.126	30.157	1.36171	28.7953	19.7559	9.84918	24.7841	6.60765	1891.96	335.939	48.3061	61.3071	902.163	183.449	624.102	238.837	639.939
0	7.2961	12.4225	31.7521	963.199	25.878	-13.2443	39.1223	17.3219	-5.02985	18.8131	-5.02985	438.265	94.6531	3.22449	86.617	250.449	11.5714	227.918	11.5714	1772.27
0	3.64426	12.2545	45.1583	546.435	14.8769	-12.2585	27.1354	9.98331	-3.3826	9.98331	-3.3826	835.388	172.633	2.93878	94.3284	473.204	12.5714	473.204	12.5714	3931
5	16.1509	8.10946	26.0543	834.921	31.5258	0.406531	31.1193	20.6143	7.63148	26.1182	5.58758	1478.39	240.796	38.6122	48.2047	590.837	155.694	513.531	186.102	225.776
0	-4.50502	14.3492	35.9195	950.647	14.8459	-25.0934	39.9393	6.80403	-14.5417	6.80403	-16.5624	69.6735	23.3673	0	120.414	55.4898	0	55.4898	0.0204082	4394.04
0	6.1781	14.0189	29.8723	1205.38	27.9825	-18.9487	46.9313	18.2935	-9.61943	20.1685	-9.61943	405.306	108.388	2.79592	109.015	266.388	10.1429	259.898	10.1429	1224.27
0	5.37102	14.1752	33.8262	1014.98	24.9527	-16.9514	41.9042	16.3048	-7.81586	17.1709	-7.81586	185.694	43.9592	0.693878	93.4474	110.245	2.97959	108.98	2.97959	1758.06
0	-3.1537	13.0188	37.3172	791.747	12.7833	-22.0949	34.8782	6.31244	-12.0437	6.31244	-13.0549	540.612	127.878	4.2449	104.064	340.388	15.0612	340.388	16.4082	4812.43
0	11.418	10.4678	45.4871	477.691	20.8647	-2.13543	23.0002	16.8497	6.08873	16.8497	5.22318	1039.65	170.449	14.3061	60.7336	468.184	64.7551	468.184	85.449	2733.76
0	11.672	16.5195	32.6916	1246.8	34.8407	-15.69	50.5307	25.4494	-3.66556	25.4494	-4.79113	58.6531	13.8163	1	77.2711	34.4898	3.02041	34.4898	3.02041	1044.73
0	-4.44999	14.2375	38.8774	833.503	13.3424	-23.264	36.6064	5.49751	-10.3155	5.89162	-14.44	87.3393	25.6607	1.01786	98.8931	57.0357	7.35714	54.9286	9.76786	5239.52
0	1.83594	15.8613	36.4117	1014.68	22.2014	-21.3273	43.5287	14.1319	-5.05411	14.1319	-10.8486	65.449	18.4694	0	103.022	47.7347	2	47.7347	3	3203
0	-8.25412	11.3624	22.1864	1438.21	19.33	-31.8881	51.218	10.2574	-23.402	10.2574	-25.3428	517.122	104.918	11.1429	74.7416	273.082	37.7755	273.082	39.6327	1629.35
0	17.5983	7.07449	24.6665	771.377	32.5513	3.87151	28.6798	26.2408	7.76486	26.8831	7.76486	1165.2	210.776	14.449	71.8205	551.98	48.8571	533	48.8571	321.939
0	10.6167	10.45	26.3889	1111.5	28.7	-10.9	39.6	23.6167	-3.7	23.6167	-3.7	603	189	3	126.415	431	10	431	10	4
0	-4.14386	13.7318	37.64	828.313	12.2178	-24.2559	36.4737	5.56388	-13.8268	5.56388	-14.6058	491.714	113.51	3.61224	99.6739	300.306	12.5918	300.306	14.2857	4558.31
0	-4.17626	14.325	38.0945	870.298	14.381	-23.2184	37.5994	6.28801	-6.54943	6.68759	-14.6511	137.878	49.3061	1	138.497	109.816	5.44898	102.143	10.7755	5114.31
3	-2.42787	12.0121	36.388	766.332	12.8558	-20.1671	33.0229	6.59131	-11.0586	6.59131	-12.0683	621.367	141.551	4.91837	97.7422	372.49	17.9184	372.49	19.2245	4752.78
0	17.6759	8.97164	30.6301	737.276	32.042	2.76269	29.2793	21.2119	11.1441	26.2555	8.21469	1771.04	332.571	44.7143	64.9075	873.735	170.592	582.061	224.265	366.694
0	11.3991	7.42362	24.6837	835.974	26.6626	-3.40329	30.0659	21.7687	1.35857	21.7687	1.35857	1139.49	165.333	40.0513	43.8693	441.564	132.231	441.564	132.231	22.1538
4	16.2066	7.70107	27.5857	745.415	29.6167	1.70016	27.9166	24.1406	6.57457	25.0266	6.57457	940.245	230.082	5.53061	100.757	588.735	22.0204	550.939	22.0204	526.837
0	6.17024	14.9765	32.5989	1156.11	28.4973	-17.4438	45.9411	19.9337	-6.55921	19.9337	-8.52691	77.4694	19.4082	1.46939	79.1689	45.7143	4.77551	45.7143	4.79592	1730.67
0	-1.13318	13.0854	34.2107	921.094	17.0296	-21.1857	38.2154	9.86069	-11.7973	9.86069	-12.7401	196.393	48.4107	1.73214	99.0138	126.268	5.91071	126.268	6.98214	3982.34
0	-5.30685	13.7596	36.958	872.133	13.0896	-24.1265	37.2161	5.2162	-7.62086	5.59111	-15.7737	158.036	56.1607	1.23214	136.353	123.911	6.92857	113.839	13.625	5273.29
0	12.5224	14.7714	32.204	1160.27	33.8474	-12.0118	45.8592	24.9539	1.57024	25.3659	-3.02244	45.6939	8.46939	0.408163	62.7831	22.6122	2.40816	22.551	3.65306	1141.92
0	-0.115847	12.5497	37.9316	739.95	14.9196	-18.1624	33.082	8.55913	-8.45754	8.55913	-9.59581	642.061	142.49	4.40816	97.523	383.02	17.898	383.02	19.1837	4466.82
0	3.78706	11.328	23.9801	1389.85	26.7902	-20.4493	47.2395	20.3197	-12.1223	20.3197	-14.2161	103.828	31.4062	0.734375	117.012	76.9531	2.64062	76.9531	2.64062	1050.44
0	6.049	11.9107	45.1553	539.658	17.0206	-9.35929	26.3799	12.2527	-0.939333	12.2527	-0.939333	812.446	171.482	3.14286	93.1652	460.893	14.1429	460.893	14.1429	3583.46
0	16.6211	8.00683	25.4559	870.166	32.1161	0.667357	31.4488	20.7194	7.6528	26.9957	5.63317	1575.54	284.446	37.9107	55.8731	701.25	154.964	568.732	177.714	147.893
0	7.17722	12.7164	31.693	1013.72	25.8154	-14.3009	40.1162	17.6116	-5.98185	19.0975	-5.98185	500.518	121.5	2.16071	101.188	316.071	9.53571	300.107	9.53571	1409.57
2	0.583762	13.6463	28.1156	1329.97	23.8317	-24.7146	48.5464	16.3383	-16.479	16.3383	-16.479	228.179	65.9286	1.05357	108.267	155.357	5.48214	155.357	5.48214	1632.25
0	7.20282	14.202	31.0246	1192.03	29.6391	-16.1364	45.7755	21.465	-6.92365	21.465	-7.8878	76.7679	19.9107	1.08929	86.7144	48.3571	3.42857	48.3571	3.42857	1524.41
0	2.22768	11.1415	23.8935	1353.71	26.3814	-20.2426	46.624	18.403	-7.88841	18.403	-14.3737	379.082	62.2245	14.5102	40.7538	148.408	55.8776	148.408	65.8571	218.714
0	14.5259	10.4221	28.9242	986.047	31.5593	-4.47307	36.0324	25.5072	1.93385	26.3826	1.93385	734.482	200.929	11.2143	91.3435	416.304	40.2321	415.054	40.2321	47.0536
0	11.2692	8.37403	25.5211	907.495	28.6216	-4.1535	32.7751	18.2423	1.79027	22.5898	0.296488	402.643	51	19.4286	31.2109	135.464	64.8036	123.125	68.8571	293.946
0	-3.94339	13.3661	36.0049	875.836	13.7537	-23.3393	37.093	6.67029	-13.8169	6.67029	-14.7677	190.612	48.9592	1.18367	105.542	126.571	3.79592	126.571	4.57143	4458.12
0	10.8948	16.9223	32.5021	1319.63	35.4137	-16.6527	52.0664	25.8994	-6.39339	25.8994	-6.39339	32.1071	10.3036	0	87.5799	22.4464	0.625	22.4464	0.625	838.589
33	15.4806	9.52626	27.8758	941.069	31.5484	-2.62221	34.1706	26.7574	3.46711	26.7574	3.46711	881.786	191.321	15.25	67.0504	415.786	67.5357	415.786	67.5357	28.625
0	-1.92224	13.4837	42.7752	655.544	11.6676	-19.7313	31.3989	5.89463	-9.07561	5.89463	-10.1079	277.755	78.5306	2.14286	113.341	191.694	7.20408	191.694	7.42857	5097.71
0	17.2149	8.25101	26.588	826.11	32.5653	1.53527	31.03	21.1147	8.70761	27.0258	6.73008	1644.92	290.49	41.1224	55.7391	734.837	170.429	543.224	217.837	195.184
0	13.7771	8.30574	25.3648	933.177	29.2294	-3.48721	32.7166	24.9134	4.01261	24.9134	2.02018	787.304	177.518	20.6607	80.6945	434.179	67.1786	434.179	68.8929	2.03571
0	5.63068	14.7863	34.856	1022.74	25.7603	-16.6165	42.3768	17.7582	-4.92492	17.7582	-7.35049	41.2857	11.7679	0.678571	87.1566	28.2321	2.16071	28.2321	2.32143	2703.57
0	7.74336	12.3035	22.284	1602.92	33.9189	-21.2947	55.2136	23.7422	-10.0289	25.6141	-13.8223	163.893	20.75	6.875	34.8342	60.0714	22	53.3214	23.875	444.589
3	4.56337	12.5919	25.5932	1337.13	25.9579	-23.2426	49.2005	20.0842	-13.226	20.0842	-13.226	885.047	226.016	8.70312	99.8284	553.859	32.5312	553.859	32.5312	543.766
4	17.1282	6.67602	23.9042	754.155	31.7088	3.78114	27.9277	25.5795	7.48446	26.1975	7.48446	1113.96	212.612	13.4694	76.086	552.898	44.7551	540.224	44.7551	410.694
0	-3.84503	9.90406	41.6832	537.414	6.49533	-17.276	23.7713	-10.339	-1.10111	2.48556	-10.5459	399.5	53.6667	9.16667	45.2369	139	44.5	98.3333	137.167	5296.83
0	0.238769	12.8176	42.5119	643.852	13.6428	-16.4901	30.1329	7.83961	-7.38807	7.83961	-7.80871	599.694	130.633	4.16327	90.094	342.469	18.0408	342.469	18.0408	4528.8
0	-4.75193	14.35	36.2653	925.325	14.8422	-24.7158	39.558	6.80103	-14.0301	6.80103	-15.9432	46.3061	17.9796	0	131.77	38.7755	0.22449	38.7755	0.632653	5025.43
0	15.2062	8.63965	28.418	804.822	30.5098	0.135102	30.3747	24.0953	7.49215	25.0516	5.29588	1936.63	363.224	55.6531	64.8995	912.327	187.265	743.653	199.327	161.469
0	-1.35104	16.2733	39.8912	911.032	18.615	-22.1759	40.7909	9.97291	-10.787	9.97291	-12.3582	57.2653	18.7143	1	108.114	41.2449	3	41.2449	3	4659.18
0	10.5886	9.24019	29.5499	822.801	25.7762	-5.48686	31.263	19.4944	0.175129	20.6343	0.175129	775.224	141.918	7.53061	70.3742	373.102	28.0204	338.122	28.0204	1237.06
0	14.2564	10.5688	29.0686	970.963	31.4246	-4.93314	36.3578	24.2616	1.7836	25.8613	1.7836	591.196	146.429	4.83929	87.5658	333.446	20.1429	320.946	20.1429	159.179
1	-11.6346	4.53228	23.4716	819.458	0.855197	-23.6401	24.4952	-5.27972	-8.93974	-1.08825	-20.4985	293.119	36.9048	13.6667	29.3989	97.5952	44.1429	68.0476	73.6429	209.333
22	-1.56369	13.1115	42.2103	656.875	11.5745	-19.4258	31.0003	6.06958	-9.71696	6.06958	-9.84514	628.929	144.161	3.875	96.691	375.036	15.1964	375.036	15.1964	4686.46
0	10.9615	10.4158	29.0749	964.906	28.0709	-7.75136	35.8222	22.5162	-1.30357	22.5162	-1.30357	1347.88	310.696	31.4464	80.7549	739.411	106.964	739.411	106.964	390.982
0	14.9247	7.98925	27.0758	789.381	29.8384	0.347084	29.4913	24.11	5.26821	24.6536	5.26821	1958.1	262.725	56.902	45.5204	723.824	196.706	708.686	196.706	112.431
5	-3.52017	10.6063	34.4186	744.194	10.7025	-20.0916	30.7941	5.25104	-11.5755	5.25104	-12.8616	659.875	142.929	6.48214	90.4898	374.732	23.3571	374.732	24.2321	4945.09
0	11.9366	10.48	30.7224	885.345	28.2021	-5.88751	34.0896	21.4051	0.646245	22.6701	0.646245	733.592	145.286	7.36735	72.8187	365.245	27.8776	337	27.8776	1067.45
1	14.6829	7.73629	26.0409	789.801	29.3242	-0.37698	29.7011	21.2573	6.77056	24.1196	4.74367	1590.82	242.102	41.0816	48.9241	604.265	164.551	590.551	177.898	546.776
0	-1.17238	14.338	46.0484	622.001	13.2078	-17.8576	31.0655	-7.96793	3.83109	6.22797	-8.92769	291.122	44.3878	6.2449	50.7454	115.755	30.8367	45.9592	108.143	5141.27
22	1.63927	14.9907	47.0282	627.372	16.6568	-15.2186	31.8754	-4.76807	5.45185	8.99483	-6.2891	296.878	42.5714	1.79592	51.7658	118.673	29.8367	58.0408	107.061	4744.88
0	17.1409	8.81067	30.6598	716.266	31.0101	2.27771	28.7324	20.9024	9.50861	25.4502	7.86429	1725.45	290.571	43.3673	59.7058	807.939	166.347	567.571	211.857	555.837
6	14.5007	10.9427	30.1437	974.248	31.3687	-4.93037	36.299	24.6826	1.94237	26.07	1.94237	636.367	159.469	7.73469	87.2803	354.837	28.1633	349.918	28.1633	76.8163
0	4.74344	7.75078	24.1029	918.694	21.6116	-10.5431	32.1548	15.8939	-1.05781	15.8939	-6.58006	696.018	92.2143	35.3214	32.2874	249.179	110.089	249.179	130.143	228.679
0	17.1828	8.06451	26.9544	787.997	31.7351	1.81557	29.9196	21.3372	8.8246	26.3896	7.05019	1659.75	266.946	43.9107	56.9496	761.321	170.304	521.339	218.036	375.125
5	1.93335	11.4602	41.101	603.689	13.8922	-13.9958	27.8879	9.05615	-5.54045	9.05615	-5.66712	421.939	99.7347	3.28571	98.7857	260.245	12.2449	260.245	12.2449	4156.27
0	-2.2268	8.4238	19.0101	1320.82	18.5468	-25.7648	44.3116	9.42428	-17.9072	13.1522	-19.0145	607	82.9091	26.3636	40.4783	238	84.0909	220.091	95.2727	6.72727
0	-3.10856	15.2613	38.6536	899.011	16.0226	-23.4583	39.4809	7.31371	-13.0172	7.94204	-14.0801	87.4286	22.8367	1	92.8728	56.3265	3.71429	52.8367	4.71429	4933.51
0	1.47297	9.36398	23.1142	1140.77	22.2783	-18.2321	40.5104	15.2439	-4.92623	15.2439	-12.8175	615.661	86.125	24.6429	38.714	233.732	84.75	233.732	103.179	384.607
2	12.3728	10.0599	28.1537	995.887	28.6017	-7.12816	35.7299	24.0325	-0.575687	24.0325	-0.575687	853.857	256.388	9.95918	106.418	544.082	34.8776	544.082	34.8776	174.673
0	-0.592248	15.0116	46.6352	639.453	14.2986	-17.8924	32.191	-7.36631	5.83675	7.00165	-8.59942	233.347	36.8776	1.67347	58.2767	100.633	17.2857	28.4082	91.8776	5067.94
0	11.372	7.42331	25.953	783.663	25.6238	-2.97786	28.6016	19.965	1.44523	20.8915	1.44523	924.536	175.875	7.80357	76.5824	469.268	28.4821	427.411	28.4821	1310.48
0	-1.24314	10.838	23.9699	1319.56	20.4832	-24.7437	45.2269	14.3457	-18.0727	14.3457	-18.0727	132.449	29.9388	1.08163	80.4243	76.449	4.28571	76.449	4.28571	2156.65
14	-6.83361	13.0994	35.4298	904.648	10.7771	-26.1891	36.9663	4.1434	-16.8021	4.1434	-17.8903	286.696	83.9107	1	120.579	202.982	3	202.982	4	5173.82
0	-3.75218	14.037	37.7683	858.697	13.3616	-23.8074	37.169	6.47586	-13.5662	6.47586	-14.512	255.367	63.9388	1.22449	108.044	167.633	4.69388	167.633	5.5102	4499.02
0	3.93246	13.9932	28.8765	1277.24	26.8817	-21.5784	48.4601	18.0456	-12.5643	18.9629	-12.5985	289.821	77.8393	3.19643	105.201	185.679	11.5536	185.143	11.5536	1534.45
0	-2.86831	11.7463	21.0096	1554.52	24.631	-31.2779	55.9089	15.9865	-19.3991	15.9865	-22.6172	358.857	58.6786	10.7321	51.0802	156.054	37.9464	156.054	47.1429	321.607
0	-4.42592	14.1487	38.2057	844.104	12.2277	-24.8006	37.0282	5.53182	-14.1318	5.53182	-15.0767	404.347	99.5102	2.14286	107.622	260.633	7.83673	260.633	9.38776	4749.31
0	14.0992	7.30395	25.9714	764.048	27.745	-0.384082	28.1291	18.1993	6.18295	23.1108	4.36022	1549.73	255.102	45.2449	53.3001	691.776	179.469	526.857	183.388	1016.06
0	12.0773	8.81041	33.347	641.365	24.4095	-2.02694	26.4364	19.5375	3.57035	19.5375	3.57035	894.531	164.408	12.898	80.1323	468.816	40.449	468.816	40.449	1729.37
0	-4.41934	14.3783	36.5278	928.276	14.5881	-24.7502	39.3383	6.22965	-14.6871	6.9389	-15.8448	126.837	35.2653	1	107.75	86.9388	3	83.9388	3	4988.63
0	-1.99754	14.0253	39.4312	762.384	13.4856	-22.0787	35.5644	6.88563	-10.725	6.88563	-11.8058	678.679	131.232	4.05357	89.3358	368.25	17.2143	368.25	18.125	4358.75
1	-0.25525	14.0072	27.2882	1436.51	24.9232	-26.4097	51.3329	16.7092	-18.6222	16.7092	-18.6222	246.464	68.3393	2	111.786	170.982	6.23214	170.982	6.23214	1297.25
0	6.56458	9.90244	26.2375	1075.38	26.6673	-11.0713	37.7385	18.6607	-0.226177	19.4385	-6.74226	497.082	59.4898	27.2245	23.4213	156.571	87.8367	156.367	111.612	147.286
0	-1.00773	14.6069	43.9854	719.886	14.3793	-18.8255	33.2048	7.03593	-5.90848	7.70127	-9.86562	195.694	33.5102	5.63265	53.3728	88.7551	24.9592	69.4082	34.5306	5082.31
0	-4.42567	13.3606	33.7645	951.784	14.0048	-25.5441	39.5489	7.1111	-12.6014	7.1111	-16.2456	175.061	46.3469	1.44898	102.859	118	6.89796	118	8.89796	4335.55
0	12.5456	15.9202	32.6902	1239.39	35.1155	-13.5846	48.7001	24.8291	3.56671	26.1304	-4.10262	32.5357	7	0	70.6471	19.5357	2	19	3	1222.34
0	-4.7092	14.2978	37.3285	890.722	13.7002	-24.591	38.2913	5.62268	-14.4268	6.22211	-15.6088	109.653	28.4898	1.02041	96.8571	72.2041	4.28571	66.0816	5.12245	5169.06
0	15.339	7.16107	26.7996	719.117	28.9533	2.23192	26.7214	22.2459	6.00307	23.8157	6.00307	1045.33	183.755	15.9184	68.9918	494.102	52.1429	473.041	52.1429	994
0	-1.96617	10.2639	34.7327	702.96	11.5355	-18.0235	29.559	6.29554	-9.59352	6.29554	-10.8951	657.449	137.714	6.34694	90.6302	372.49	22.0408	372.49	23.4286	4671.33
1	17.5082	6.28288	23.6765	718.227	31.3334	4.79722	26.5362	26.0687	8.24981	26.0687	8.24981	1085.06	200.735	18.8571	75.8255	548	59.0816	548	59.0816	372.388
0	-3.8289	10.8477	34.8846	745.025	10.1591	-20.9312	31.0903	4.93492	-11.9118	4.93492	-13.2094	680.643	144.196	6.35714	92.1278	391.75	22.1964	391.75	24.7679	5004.95
0	9.89879	9.42472	40.6836	516.256	19.8366	-3.32924	23.1658	15.8322	4.45181	15.8322	3.31697	1126.81	191.381	15.6905	62.0692	518.333	67.4524	518.333	97.4762	2744.38
0	14.7835	7.38551	25.5941	789.774	29.0391	0.184857	28.8543	18.9233	4.75429	24.1426	4.75429	1414.46	229.375	39.2857	53.7612	633.071	159.625	488.464	159.625	788.321
0	11.5252	8.79267	28.8686	798.979	26.5815	-3.86327	30.4447	20.1302	1.37335	21.2143	1.37335	682.449	127.449	3.95918	79.8653	357.918	15.2041	323.184	15.2041	1256.61
2	-4.08281	14.8212	36.7371	963.428	15.1521	-25.192	40.3441	7.47216	-14.7318	7.47216	-16.1323	138.367	41.3469	0.183673	117.808	102.388	2.18367	102.388	2.87755	4260.47
0	-5.08089	14.2756	39.2955	829.006	11.7381	-24.5802	36.3183	4.84667	-14.3795	4.84667	-15.3689	318.347	84.7551	1	113.377	214.939	4.67347	214.939	5.73469	4790.9
0	-3.31938	12.7258	43.2769	635.762	9.12983	-20.1908	29.3206	4.06322	-9.92757	4.23368	-11.1883	282.043	83.8696	3.08696	119.266	195.696	11.3913	194.239	13.1304	5125.5
0	-1.4544	14.461	25.8537	1513.14	25.1327	-30.7814	55.9141	14.7509	-20.8516	16.3903	-20.9168	819.694	166.184	14.5102	74.1123	417.816	53.6531	415.041	53.6531	493.204
0	-0.885435	14.7945	29.4721	1373.37	22.9366	-27.2949	50.2314	15.1603	-18.6505	15.1603	-18.6505	312.531	90.9388	1.83673	115.615	222.49	6.53061	222.49	6.53061	1191.43
0	12.2599	8.30022	31.7154	657.143	24.8248	-1.34816	26.173	19.901	3.57332	19.901	3.57332	988.959	185.735	14.7347	76.4388	494.143	45.5714	494.143	45.5714	1733.98
0	6.8874	12.4981	25.9561	1345.73	29.185	-18.9655	48.1505	22.6864	-10.5217	22.6864	-10.5217	487.643	147.393	2.21429	112.23	328.929	7.69643	328.929	7.69643	255.304
0	17.1033	7.56191	23.9669	892.586	32.7906	1.25641	31.5342	21.3678	7.95641	27.7864	5.86494	1483.55	263.592	39.1429	52.6454	634.469	156.837	546.51	167.796	17.1837
0	18.2161	8.85375	28.8348	790.151	33.3	2.59388	30.7061	22.2147	13.4204	27.4606	8.07259	1718	305.939	45.6531	62.6864	833.408	172.714	554.939	221.837	204.51
0	17.2086	8.17841	26.2806	838.564	32.7617	1.64449	31.1172	21.4641	8.50282	27.1645	6.59958	1519.37	230.408	43.9388	50.9409	669.49	173.714	466.306	201.02	166.224
0	-2.98585	13.0253	37.242	789.42	12.9526	-22.0147	34.9674	6.33511	-11.9436	6.33511	-12.973	574.25	132.5	3.78571	101.514	353.179	14.6964	353.179	16.4821	4741.64
0	13.5556	8.52007	26.9588	865.945	28.7878	-2.81214	31.5999	23.9811	2.58992	23.9811	2.58992	1434.14	227.696	29.8929	55.9394	627.161	127.464	627.161	127.464	601.339
0	10.0775	8.04465	27.5229	773.798	24.5474	-4.68139	29.2288	18.7316	0.262667	19.4292	0.262667	1232.41	201.041	18.449	63.7046	528.408	64.0816	517.327	64.0816	1650.61
5	11.6993	15.2242	29.1656	1375.49	36.8073	-15.403	52.2103	27.6056	-1.32163	27.6056	-6.17254	28.9184	7.36735	0	72.5877	18.5918	1.79592	18.5918	1.79592	598.776
0	17.7753	7.75158	24.8712	849.147	33.1958	2.03102	31.1647	22.0091	8.92414	27.8238	6.97582	1583.39	261.878	43.3673	56.7491	730.592	170.286	505.102	210.061	102.673
0	0.796371	10.2333	22.3204	1324.28	24.4147	-21.4281	45.8428	16.7122	-13.8446	16.7122	-15.79	457.878	64.1837	15.8367	40.6109	180.449	58.8367	180.449	75.3265	208.102
0	17.0519	6.29299	23.5696	728.586	31.1388	4.43943	26.6993	24.964	7.69574	25.7782	7.69574	1093.49	173.673	20.102	66.6108	496.041	64.5918	494.571	64.5918	503.796
1	15.0371	7.46623	24.5439	848.083	29.8715	-0.544	30.4155	19.0821	6.25086	25.1594	4.3228	1654.23	294.75	39.2321	54.6101	714.518	157.125	611.179	181.839	390.054
0	14.7373	7.59041	28.7242	695.857	27.7857	1.35984	26.4259	21.4325	5.66914	22.8761	5.66914	1081.49	200.551	16.0204	70.2945	524.286	54.7959	497.327	54.7959	1187
0	2.96002	13.4267	34.6156	938.548	22.1533	-16.6344	38.7878	13.835	-2.74166	13.835	-9.1868	35.1224	10.1837	0	78.6927	20.4898	1.10204	20.4898	2.69388	3291.45
20	3.84676	13.1835	28.4599	1229.5	25.5392	-20.795	46.3342	17.2724	-12.1821	18.1902	-12.1821	314.633	88.6735	2.97959	113.216	210.837	9.5102	209.918	9.5102	1564.27
0	15.1254	6.64293	24.3832	743.273	29.3275	2.08971	27.2378	22.1592	5.57536	23.9945	5.57536	1144.22	181.061	18.9796	64.1867	510.143	62.0612	489.265	62.0612	863.959
0	0.316935	11.4647	36.2638	688.443	14.6327	-16.9759	31.6086	8.31566	-8.46755	8.53563	-8.46755	746.143	124.163	3.85714	78.7858	353.245	19.4694	352.469	19.4694	3755.96
0	3.72328	12.2637	40.8616	626.511	16.9403	-13.0669	30.0073	10.8212	-4.38152	10.9614	-4.38152	700.918	144.102	2.59184	89.3775	365.714	11.2857	365.245	11.2857	3690
0	-1.95501	13.6186	42.6192	683.265	12.3018	-19.6201	31.9219	5.47656	-9.14098	6.20439	-10.5247	249.679	72.7143	2.55357	117.152	177.625	9.32143	168.357	9.69643	5154.82
0	-0.47011	13.1936	38.1734	796.654	15.231	-19.2782	34.5092	9.01626	-10.5298	9.01626	-10.5298	426.232	115.339	2	118.895	296.536	6	296.536	6	4703.38
0	12.1565	4.04137	15.125	832.502	25.9506	-0.767857	26.7185	14.2274	21.1475	22.4542	2.13774	273.679	34.1786	16.9464	26.1655	96.6429	53.5893	53.5893	58.0357	-0.142857
0	9.51965	11.2449	32.2691	879.172	27.4344	-7.41347	34.8479	18.2374	-0.965225	20.0916	-1.56188	601.286	94.6327	22.7143	44.6233	236.265	77.9592	234.082	78.2245	474.367
0	7.2194	12.7171	27.0677	1313.45	29.3971	-17.5873	46.9844	22.6263	-9.6557	22.6263	-9.6557	415.408	127.898	2.5102	112.864	285.122	9.28571	285.122	9.28571	399.224
13	0.679071	10.3279	22.7159	1299.59	24.1234	-21.3392	45.4626	16.3289	-13.284	16.3289	-15.7003	438.306	67.6327	13.3673	52.238	194.531	48.0816	194.531	56.898	70
0	-0.839374	14.919	26.6685	1546.85	25.1748	-30.7698	55.9446	17.2323	-20.4571	17.2323	-20.6929	511.347	150.653	3.08163	113.909	348	11.6939	348	11.6939	430.755
0	16.9489	8.08059	25.5067	866.524	32.6155	0.94098	31.6745	21.1916	8.00408	27.2665	5.97356	1539.08	271.816	39.0612	58.5203	713.449	158.898	532.49	188.673	160.939
0	8.67091	14.7928	31.462	1197.8	31.2149	-15.8042	47.019	21.4911	-6.58532	22.8812	-6.70188	121.02	31.5714	1.06122	91.416	73.4286	4.69388	72.5714	4.69388	1313.12
0	-1.34348	12.0444	44.7064	570.461	10.7831	-16.1286	26.9117	-5.43804	-0.0439753	5.4507	-8.37979	418.13	55.5926	11.1667	39.8169	144.407	60.7963	98.6481	129.074	4970.67
0	-1.29745	14.4058	41.7866	772.394	14.7487	-19.706	34.4547	7.45486	2.7801	7.98001	-10.9126	434.837	116.694	6.30612	101.607	270.204	25.6122	235.755	87.102	4799.2
1	16.7302	7.77348	25.2307	839.803	32.082	1.27673	30.8053	20.9498	8.04282	26.7678	6.11743	1495.53	218.531	46.6939	47.998	644	188.51	449.102	209.306	236.776
0	1.53832	15.1708	47.3139	620.654	14.54	-17.5208	32.0608	8.65223	-6.44203	8.65223	-6.44203	630.755	151.286	1.20408	104.97	394.857	7.16327	394.857	7.16327	4310.22
0	-6.76566	13.3383	22.6275	1689.26	21.9055	-37.0308	58.9362	13.0827	-28.241	13.207	-28.241	657.633	134.306	5.36735	84.6189	355.388	24.0816	355.327	24.0816	854.857
0	13.6282	7.74392	25.3386	843.251	29.9034	-0.659019	30.5624	21.6494	7.73099	24.114	3.60627	2070.03	240.69	133.414	20.1037	608.138	408.241	606.172	511.414	76.069
0	15.3963	7.07348	23.601	859.842	30.155	0.187242	29.9678	25.6626	4.88133	25.693	4.7616	1034.52	157.643	31.1905	52.5539	440.286	115.071	419.476	115.071	3.11905
0	-15.2874	11.0951	18.126	1972	18.7118	-42.511	61.2228	9.62248	-34.5496	9.62248	-37.4846	282.214	67.3929	4.94643	89.9144	172.929	18.5893	172.929	22.0536	883.786
0	5.26064	13.9701	32.083	1095.22	25.4157	-18.126	43.5417	17.3839	-8.89853	18.1234	-8.89853	447.633	119.245	2.44898	109.521	292.122	10.0204	291.469	10.0204	1493.1
0	14.4464	7.34895	26.0882	758.129	28.8802	0.712	28.1682	21.7234	4.71346	23.4471	4.71346	1132.41	187	20.2041	63.1925	511.857	66.2245	470.878	66.2245	949.245
0	11.2205	8.82016	26.7647	905.186	26.4937	-6.4549	32.9486	21.6666	-0.347865	21.7473	-0.347865	1061.6	235.6	20.1	84.9142	614.2	70.6	565.8	70.6	48.6
1	-0.943327	13.7596	37.4818	812.639	15.0714	-21.6367	36.7081	8.46188	-10.5974	8.46188	-11.4542	491.898	108.224	1.63265	96.5766	288.796	7.57143	288.796	8.22449	3778.2
1	-5.16148	13.9829	24.2818	1584.08	24.0427	-33.542	57.5847	14.0947	-22.2467	14.0947	-25.3212	416.571	65	13.449	48.0053	176.224	45.9184	176.224	57.0816	462.224
0	-3.1649	10.7078	36.9415	681.666	9.8515	-19.1476	28.9991	4.81945	-10.3129	4.81945	-11.6767	661.286	138.304	7.46429	84.1999	360.518	27.1429	360.518	28.0536	4908.93
0	-4.17675	12.4203	33.3978	896.041	12.9751	-24.1894	37.1645	6.4431	-14.4024	6.4431	-15.513	333.531	76.3265	3.46939	94.2301	203.735	12.4898	203.735	13.9592	4287.65
0	9.99555	8.21637	27.7881	783.381	24.3985	-5.16473	29.5633	19.035	0.0661769	19.4694	0.0661769	1234.96	206.245	18.3061	63.8037	533.02	65.2041	530.061	65.2041	1626.18
0	-1.93381	15.3399	37.7825	927.122	17.8909	-22.6746	40.5655	9.48215	-11.9384	9.52135	-13.2111	60.2041	17.4694	1	98.3769	40.5306	3	40.4694	3	4655.73
0	16.3775	7.74849	27.9617	729.532	29.4991	1.78886	27.7103	24.1534	6.9139	24.8705	6.9139	936.625	227.464	6.98214	97.4733	571.232	28.7321	542.268	28.7321	480.964
0	17.8408	7.46902	24.5878	831.755	33.071	2.701	30.37	22.1317	9.29311	27.7646	7.32774	1406.5	213.304	47.0357	47.016	602.839	190.464	413.393	198.875	200.804
0	13.1313	10.8907	46.3294	471.678	22.9469	-0.552571	23.4995	18.3337	6.88356	18.3337	6.88356	939.375	202.679	8.21429	94.0374	550.411	27.0893	550.411	27.0893	2308
0	-4.64873	13.3587	33.6579	971.261	14.0144	-25.6505	39.6649	7.12835	-15.2121	7.12835	-16.7087	240.732	62.6429	2	102.915	160.071	7.55357	160.071	9.16071	4164.05
0	15.6575	7.91886	27.1888	757.172	30.2532	1.14259	29.1106	22.5774	6.47738	25.0094	6.47738	1636.22	213.811	50.9189	41.45	574.108	176.27	541.405	176.27	28.1081
0	8.87707	15.9922	33.6807	1183.08	31.6712	-15.8091	47.4803	22.7644	-3.45359	22.7644	-6.29637	27.4898	8.18367	0	86.6494	20.1633	0.285714	20.1633	0.285714	1320.96
0	9.78281	11.3087	30.1649	997.8	27.4256	-10.0575	37.483	20.0018	-3.11763	21.6643	-3.11763	624.755	170.571	4.79592	101.676	388.184	17.7551	377.49	17.7551	1000.33
0	-7.67388	13.3566	36.1039	885.272	9.7605	-27.2293	36.9898	3.02715	-17.4871	3.02715	-18.5036	234.286	68.2679	1	119.743	167.661	3.10714	167.661	3.17857	4970.96
0	-1.60871	14.5745	43.6915	726.718	14.1061	-19.2356	33.3417	-9.13769	2.14992	7.27539	-10.4616	150.125	21.4464	1.96429	48.9806	56.7321	14.3571	34.5179	50.75	5115.93
0	-2.68155	10.1985	34.5174	713.093	10.7529	-18.8082	29.5611	5.64584	-10.3469	5.64584	-11.737	662.531	139.673	7.32653	87.5502	368.592	25.7755	368.592	26.2449	4754.63
0	14.919	9.14815	27.8197	890.449	30.3966	-2.48343	32.88	25.5885	3.52693	25.5885	3.52693	1005.09	187.375	15.9821	61.9993	445.286	68.7679	445.286	68.7679	256.554
0	-0.588779	14.1539	30.4413	1247.78	21.6231	-24.8888	46.5119	14.1002	-14.8127	14.1002	-16.5376	315.102	99.6122	1.42857	125.36	238.694	5.18367	238.694	5.18367	1482.88
0	16.3357	7.34809	24.2043	842.601	31.4039	1.05278	30.3511	24.3754	8.18413	26.4364	5.81506	1204.41	178.543	41.9565	44.1519	433.63	145.848	430.761	160.804	57.1957
0	4.72993	10.8001	23.2097	1359.85	28.854	-17.678	46.5319	20.822	-4.21788	20.822	-12.1418	365.184	40.0204	20.898	20.2852	109.816	66.8776	109.816	86.1429	128.122
0	2.33859	12.538	41.483	645.018	15.936	-14.2846	30.2206	9.91929	-5.46695	9.91929	-5.82547	595.327	128.204	3.59184	94.4016	346.265	14.4694	346.265	14.4694	4025.18
0	17.6642	7.83482	24.9754	850.856	33.3953	2.02539	31.37	22.0016	8.85525	27.871	6.91101	1428.63	206.163	48.0612	46.0293	605.592	194.367	416.367	210.041	78.7347
0	7.84345	9.44333	23.6512	1157.29	29.1101	-10.8174	39.9274	19.9647	0.319071	21.8669	-6.33001	382.946	42.5179	23.6071	19.4488	117.018	75.2857	115.018	94.7679	116.5
0	3.33357	15.4461	36.7878	1010.29	23.3646	-18.5791	41.9437	14.1564	-6.48406	14.9848	-9.8255	41.5	13.0357	0	103.085	31	0	30.6071	0.107143	3023.46
0	-5.67617	11.005	19.5317	1659.29	23.1879	-33.1517	56.3396	14.5721	-14.5601	14.5721	-26.351	417.143	65.2653	11.8367	48.7567	175.837	41.6939	175.837	66.1224	439.714
1	-4.36527	11.8773	30.5422	1003.21	15.2089	-23.6871	38.896	5.65974	-16.609	7.74144	-16.609	501	75	15.3077	51.1426	215.154	50.8462	199.308	50.8462	2850
0	15.1529	7.95667	29.7091	679.796	28.3209	1.53957	26.7814	18.134	8.35107	23.2454	6.57745	1810.82	309.054	40.1964	57.502	766.696	149.304	676.107	193.214	866.071
0	3.42953	13.04	27.933	1217.27	24.6929	-22.026	46.7189	15.1273	-13.0451	16.6226	-13.0451	285.408	43.3673	8.85714	50.338	122.857	29.7755	116.735	29.7755	1759.31
0	6.90489	13.025	32.2374	1029.41	25.5165	-14.8796	40.3961	17.4636	-6.41852	19.0278	-6.41852	490.071	150.071	1.41071	112.957	323.304	7.91071	316	7.91071	1362.93
0	-5.2759	13.7165	24.6376	1569.96	21.2106	-34.4727	55.6833	12.9143	-23.0494	12.9143	-25.7256	214.694	56.7755	2.02041	97.8462	138.551	9.18367	138.551	9.61224	1936.45
1	-1.52746	14.0183	26.8783	1463.04	23.2096	-28.9646	52.1742	15.5138	-20.4159	15.5138	-20.6548	390.653	105.163	3.38776	107.917	262.571	12.5306	262.571	12.5306	948.551
0	6.91679	13.5468	28.0683	1302.75	30.0152	-18.2805	48.2957	22.0814	-6.88815	22.0814	-9.92585	60.898	17.8163	0.653061	91.0236	40.2449	2.36735	40.2449	2.57143	1108.45
0	-3.24267	14.8384	40.1159	837.503	14.8048	-22.1753	36.9801	6.72853	-4.04581	7.17167	-13.3461	151.429	50.1633	1.57143	128.31	113.347	8.28571	104.204	17.4694	5061.24
0	10.4737	8.71061	28.7128	790.888	25.4531	-4.87129	30.3244	18.9929	0.366893	20.0386	0.366893	667.107	124.393	3.69643	80.1938	347.179	14.6786	319.732	14.6786	1461.73
0	3.25142	11.6914	26.886	1190.88	23.1696	-20.3112	43.4807	17.1469	-12.2302	17.1469	-12.2302	652.02	148.592	5.38776	93.6113	390.939	22.1837	390.939	22.1837	747.612
0	-4.16777	13.3673	38.5585	785.484	11.394	-23.26	34.654	5.21181	-13.025	5.21181	-13.9271	469.061	116.612	3.81633	108.538	305.714	12.102	305.714	12.6531	5156.04
1	16.3211	7.1541	23.555	862.1	31.3522	0.982399	30.3698	26.6122	8.44379	26.6222	5.59669	1033.38	161.679	40.0714	50.9985	441.929	128.411	427.411	136.589	5.35714
0	6.32728	12.1783	24.3708	1419.48	29.0048	-20.9661	49.9709	22.8827	-12.1078	22.8827	-12.1078	450.061	148.143	1.16327	119.096	315.857	6.22449	315.857	6.22449	147.878
0	-1.09523	13.7798	41.6176	702.056	13.666	-19.4438	33.1098	7.23125	-8.99713	7.23125	-9.85649	595.959	130.796	5.28571	93.8379	347.612	18.2857	347.612	18.6122	4620.37
0	13.8265	8.87322	28.1146	848.145	30.2582	-1.30098	31.5592	20.9272	3.70812	24.3816	3.70812	1488.67	230.265	36.0408	55.3788	600.551	141.612	568.592	141.612	205.714
1	17.124	8.49151	25.9936	896.565	33.0243	0.368163	32.6562	23.9521	7.7417	27.8781	5.76252	1330.76	226.633	33.7551	55.3271	581.796	136.755	501.837	143.367	35.6531
0	15.9405	8.03293	27.8856	757.062	29.992	1.1972	28.7948	22.4278	8.63038	25.1956	6.47922	2319.82	419.795	78.0455	58.1115	1034.07	256.864	823.455	270.955	176.091
0	12.8724	7.5327	26.262	782.104	27.1473	-1.53671	28.684	21.8979	3.28196	22.4668	3.28196	2131.27	314.518	57.8929	48.1916	792.875	206.518	765.857	206.518	586.304
0	13.115	11.0714	27.8402	1090.13	31.7985	-7.96816	39.7667	26.0741	-0.994517	26.0741	-0.994517	511.102	161.531	6.53061	116.72	345.612	22.8571	345.612	22.8571	37.3265
2	16.6359	8.33078	27.376	806.645	31.6598	1.2418	30.418	20.8958	8.14649	26.1426	6.35244	1542.78	226.469	45.9184	47.5991	653.571	183.469	471.429	213.469	352.551
0	7.62827	16.2818	34.8314	1138.31	30.1704	-16.5757	46.7461	21.0918	-1.22702	21.0918	-6.88238	52.1633	14.7143	0.510204	87.0574	34.2245	2.34694	34.2245	2.34694	1598.57
0	16.4089	7.61515	25.1478	824.837	31.5758	1.29722	30.2785	20.5743	5.99056	26.2527	5.99056	1385.37	215.102	42.0612	50.2697	611.163	172.082	446.265	172.082	414.98
0	10.8447	7.36256	23.6364	882.59	27.8512	-3.2974	31.1486	10.9607	8.06948	21.8839	0.494639	1739.62	185.438	97.75	21.8464	522.938	310.375	511.5	404.438	140.375
0	16.3615	7.23873	25.9327	754.108	30.3678	2.45579	27.912	24.5659	6.7039	25.4207	6.7039	1008.73	232.607	7.14286	91.5418	582.821	25.25	552.964	25.25	499
0	-7.43908	14.0361	34.9125	950.302	12.4186	-27.7568	40.1754	4.31665	-17.3978	4.31665	-19.0179	48.3393	17.0179	0	121.488	39.0893	0.410714	39.0893	0.660714	5299.75
0	-8.15997	13.616	22.8776	1757.09	21.4856	-38.0213	59.5069	12.7625	-25.73	12.7625	-29.9671	575.408	127.347	5.87755	88.8036	331.388	23.0204	331.388	23.7347	968.878
0	7.17351	9.96188	31.0029	790.507	22.3638	-9.76588	32.1296	15.6217	-3.09091	16.5772	-3.09091	645.224	115.449	3.26531	79.8606	323.163	14.2653	310.857	14.2653	2057.63
0	13.7204	6.53893	23.6269	774.155	27.3649	-0.311909	27.6768	19.9778	4.15331	23.2079	4.15331	2130.58	329.173	49.9615	52.9203	821.654	188	775.154	188	464.288
0	16.1853	8.26794	29.723	700.172	29.87	2.05412	27.8158	19.3993	8.96846	24.4673	7.27826	1773.1	317.939	39.1224	59.3743	796.612	152.98	637.592	197.816	675.449
19	-3.68301	13.9146	34.2674	976.869	15.1974	-25.3588	40.5561	8.15287	-11.0869	8.15287	-15.8483	154.125	41.0893	1.28571	102.598	104.5	5.85714	104.5	7.83929	4175.54
0	15.3918	7.4387	25.9619	783.64	29.4991	0.849812	28.6492	19.5295	5.47777	24.6469	5.41914	1419.58	233.984	41.1406	53.9111	639.062	164.656	484.453	164.672	677.719
0	-2.8144	14.2686	29.4248	1285.01	20.9519	-27.5406	48.4925	12.8687	-18.6635	12.8687	-18.7067	429.673	128.163	2.2449	116.962	298.735	8.65306	298.735	8.65306	1411
0	3.0683	11.9409	42.0976	608.637	15.4205	-12.9395	28.36	10.0978	-4.40769	10.0978	-4.68713	609.449	135.184	3.61224	88.131	344.388	17.102	344.388	17.2449	3901.2
0	4.58623	9.15199	22.0033	1210.77	25.7637	-15.8317	41.5953	18.8974	-4.75114	18.8974	-10.463	497.041	63.6327	24.8776	27.6802	172.429	85.3878	172.429	97.7143	208
0	16.4198	8.08785	28.4421	740.896	30.1151	1.68509	28.43	22.3725	9.27633	25.4867	7.14597	2315.5	422.344	84.2812	54.3983	997.719	268.281	769.125	286.469	149.156
0	1.19644	14.9034	45.0831	660.643	15.7024	-17.348	33.0504	9.01129	-6.4911	9.01129	-7.12376	576.982	124.589	4.07143	93.5986	335.143	15.9286	335.143	15.9286	4347.82
2	15.0639	7.75752	26.7264	789.877	29.8204	0.801187	29.0193	21.4342	7.85562	24.8979	5.53242	1806.33	296.778	50.6667	56.1278	778.278	180.667	626	183.889	103.833
1	16.8544	7.25473	24.4273	816.449	31.7413	2.052	29.6893	21.0667	8.50544	26.5832	6.54365	1407.38	220.946	45.0714	48.9316	614.679	186.179	428.25	189.839	389.357
0	12.0623	8.95885	34.8181	608.04	23.8979	-1.82343	25.7214	19.1877	4.07413	19.1877	4.07413	1020	206.071	10.0357	88.8076	572.518	33.6429	572.518	33.6429	1897.32
0	0.610074	10.8607	23.6463	1279.08	24.3508	-21.5768	45.9276	16.1274	-13.872	16.1274	-15.4908	401.107	71.5893	8.875	66.8743	202.179	30.9464	202.179	37.8393	332.107
7	17.7043	6.47184	23.432	748.29	32.3806	4.76386	27.6167	26.6825	8.15835	26.7174	8.15835	1150.3	190.321	17.8571	67.9053	520.196	58.9643	520.196	58.9643	367.768
0	8.14904	10.3026	39.5232	568.44	19.5167	-6.52776	26.0445	14.7597	0.728844	14.7597	0.728844	920.49	186.102	7.46939	90.8086	510.878	25.9184	510.878	25.9184	2899.55
0	-0.729545	13.045	42.641	641.508	12.0746	-18.5132	30.5878	6.69512	-8.87369	6.69512	-8.87369	636.143	149.768	2.67857	99.1046	385.018	11.6786	385.018	11.6786	4599
44	15.0578	8.10772	28.2946	732.363	29.1426	0.490612	28.652	18.4864	7.54637	23.7798	5.75965	1757.24	291.429	37.1224	53.1159	710.735	160.429	641.49	191.429	725.653
0	10.1284	17.0769	35.4033	1181.79	33.0005	-15.2352	48.2357	23.204	1.71448	23.5836	-5.44826	29.4286	10.8163	0	98.1776	21.7551	0	21.7551	1.02041	1560.71
0	7.26	13.7607	30.7209	1154.86	28.6086	-16.1792	44.7878	20.5996	-7.74793	20.5996	-7.74793	91.7143	24.5306	0	102.717	62.1837	0.387755	62.1837	0.387755	1740.31
0	3.17689	10.2548	39.7075	584.894	14.7183	-11.126	25.8443	9.90496	-2.77541	9.90496	-4.23025	926.055	184.727	9.03636	81.3424	501.618	36.1455	501.618	40.6727	3774.51
0	0.313289	13.042	40.882	693.125	14.7324	-17.1695	31.9019	8.52112	-7.45415	8.52112	-8.38887	598.982	133.589	4.23214	95.4152	353.357	16.1429	353.357	16.2857	4468.21
0	-5.0777	12.2912	35.1159	818.077	11.2225	-23.7682	34.9908	4.71318	-14.1717	4.71318	-15.2525	596.061	139.755	5.18367	101.53	368.388	18.3061	368.388	20.3878	5041.43
0	15.2833	9.10982	27.0757	938.312	31.1348	-2.50994	33.6448	26.5091	3.346	26.5091	3.346	857.969	197.859	24.1562	70.8048	432.312	82.25	432.312	82.25	54.6719
0	16.11	7.97556	25.3267	893.273	31.5893	0.100429	31.4889	26.9198	4.96965	26.9198	4.96965	1297.32	234.411	28.0714	54.3477	543.536	114.857	543.536	114.857	24.875
0	6.31095	9.73419	24.199	1103.37	24.987	-15.2246	40.2116	19.0766	-8.13587	19.0766	-8.13587	669.422	159.422	5.26667	88.1791	369.578	19.7111	369.578	19.7111	50.5333
0	-4.82416	14.7744	37.0403	926.727	14.5181	-25.3522	39.8703	5.90097	-14.6543	6.55725	-16.1981	93.0816	26.4082	1	106.855	64.5306	3	62.7551	3	5038.88
0	-3.26573	12.7072	39.221	723.538	11.0085	-21.3838	32.3923	5.41771	-11.2384	5.41771	-12.2751	446.204	111.367	3.55102	108.559	292.531	11.1633	292.531	11.6735	5071.59
0	1.71015	13.0736	44.2739	600.877	13.8184	-15.6937	29.5121	8.62117	-6.02094	8.62117	-6.02094	683.265	150.837	2.97959	91.4092	390.592	14.7959	390.592	14.7959	4280.27
0	16.8398	7.07849	26.9841	704.383	29.9148	3.68614	26.2286	25.1246	7.60869	25.1246	7.60869	1068.95	190.071	17.6786	75.3865	547.464	57.0357	547.464	57.0357	596.196
0	1.04961	13.1327	34.412	927.431	19.0855	-19.0618	38.1473	12.03	-9.74817	12.03	-10.7358	224.179	51.8571	2.98214	90.6617	135.018	10.5	135.018	12.1964	3477.18
0	14.8464	10.4067	29.1329	965.054	31.7594	-3.96204	35.7215	26.4302	2.55459	26.4826	2.55459	788.224	200.551	11.3673	81.6527	413.755	47.9592	413.673	47.9592	39.2653
0	14.4561	10.004	28.0775	990.422	31.0464	-4.5825	35.6289	26.2669	1.73423	26.2669	1.73423	678.518	179.643	14.4286	93.5253	413.161	51.3214	413.161	51.3214	37.1607
0	1.88044	14.0788	27.2058	1422.91	26.6464	-25.1033	51.7498	18.7008	-16.3266	18.7008	-16.4109	145.878	43.2857	1	110.135	102.061	3.95918	102.061	3.95918	1372.37
0	-0.215299	13.6208	24.3354	1586.98	25.7169	-30.2459	55.9628	18.0994	-17.7582	18.0994	-20.8391	544.776	136.633	4.32653	99.9624	341.633	18.3469	341.633	18.449	269.898
0	0.781701	13.6387	26.6459	1436.69	25.3287	-25.8616	51.1903	17.5571	-17.7913	17.5571	-17.7913	362.531	112.633	2.83673	115.375	255.02	9.28571	255.02	9.28571	1056.29
0	12.7678	8.28197	27.9506	788.157	27.5869	-2.04188	29.6288	21.4568	2.81224	22.4062	2.81224	1007.86	176	11.5102	68.7319	468.449	41.3061	428.592	41.3061	1055.84
0	1.59413	12.6316	24.0873	1503.75	26.0682	-26.3755	52.4437	18.7971	-15.0033	18.7971	-18.5232	73.7143	21.449	0.0816327	109.286	55.2857	0.959184	55.2857	1.44898	1340
0	17.1345	8.05779	25.1727	880.447	32.9966	0.993224	32.0033	21.41	8.06693	27.6477	6.01037	1503.39	262.408	39.4694	57.2556	687.224	157.816	523.857	185.041	107.122
0	17.7962	8.4624	26.9654	838.162	33.1407	1.76098	31.3798	21.7936	9.09495	27.7156	7.15589	1719.33	309.816	47.9592	59.9225	812.469	181.306	561.224	232.857	86.8163
0	2.17048	11.4781	24.6449	1310.57	25.8774	-20.6879	46.5653	17.8328	-12.5267	17.8328	-14.0875	558.163	69.3469	20.2857	32.9269	199.408	78.449	199.408	100.061	280.878
0	11.2822	16.8571	32.8953	1294.5	35.5305	-15.7147	51.2452	25.9929	-4.91702	25.9929	-5.69381	33.898	11	0	90.4474	23.9388	1	23.9388	1	867.469
0	4.93845	13.2708	27.133	1324.64	28.0278	-20.8818	48.9096	20.1345	-12.1641	20.5056	-12.1641	197.673	56.1429	1.34694	106.317	128.184	6.08163	127.98	6.08163	1142.53
0	-0.879799	13.4603	28.3818	1300.98	21.8722	-25.562	47.4342	14.4112	-17.5888	14.4112	-17.5888	257.612	71.9796	1	111.844	180	5.10204	180	5.10204	1728.61
0	10.8488	9.58969	28.7206	916.985	28.6152	-4.76939	33.3846	18.1882	5.22464	22.0814	-0.408381	606.918	65.3265	39.8163	16.8938	175.796	127.633	168.449	158.98	3.93878
0	8.62629	14.5872	30.8085	1211.89	31.2324	-16.1153	47.3477	21.2495	-6.97152	22.9505	-6.97152	146.375	37.7679	1.42857	90.3179	87.1429	5.76786	85.8036	5.76786	1215.27
0	8.09108	12.3038	29.0467	1149.29	27.6731	-14.6802	42.3533	21.4985	-6.7824	21.4985	-6.7824	483.607	148.464	1.91071	120.735	344.625	7.16071	344.625	7.16071	744.214
0	0.30119	10.7729	23.0914	1326.11	24.5362	-22.1167	46.653	16.2348	-14.2214	16.2348	-16.2824	426.98	63.6531	13.102	48.3254	179.98	48.8367	179.98	58.7959	135.816
0	15.4815	8.4748	26.4396	880.047	31.1544	-0.897061	32.0514	24.1191	6.2319	26.0427	4.36158	1489.76	266.959	33.449	57.34	646.102	135.939	637.878	140.224	328.898
0	2.04821	8.18037	21.4075	1050.79	21.9078	-16.3044	38.2122	15.0425	-5.06343	15.0425	-11.0362	595.347	75.4286	27.102	33.0864	217.796	90.6327	217.796	108.837	170.918
0	-0.988765	14.0834	34.4079	1001.23	18.4657	-22.4633	40.929	11.0881	-12.0039	11.0881	-13.4933	210.592	53.6735	1.77551	100.747	138.653	6.55102	138.653	7.36735	3405.37
0	18.0327	6.37065	23.3314	741.401	32.5811	5.27755	27.3036	26.9711	8.56774	26.9711	8.56774	1127.82	188.286	19.1837	68.3158	519.408	61.7959	519.408	61.7959	332.776
0	-1.65186	14.0838	41.1655	755.773	13.5878	-20.6217	34.2096	7.37682	-10.1494	7.37682	-11.1603	377.837	106.551	1.10204	121.963	267.143	4.5102	267.143	4.5102	5024.69
0	13.4447	9.83876	28.0323	983.07	29.6687	-5.42539	35.0941	25.0334	0.768912	25.0334	0.768912	819.633	228.551	11.6735	101.199	519.531	42.5714	519.531	42.5714	57.2245
0	2.9365	11.2846	37.7138	647.512	16.5784	-13.3435	29.922	9.7442	-5.44694	10.5268	-5.44694	769.898	140.082	5.38776	79.8339	370.878	22.3265	367.612	22.3265	3545
0	1.69247	14.4823	27.788	1430.67	27.0281	-25.1003	52.1284	18.7232	-15.3786	18.7232	-16.5737	239.184	66.2449	2	110.472	164.612	6.57143	164.612	6.57143	989.633
0	17.4523	6.6182	25.6697	694.5	30.1371	4.35486	25.7822	25.5943	8.36725	25.5943	8.36725	1434.49	339.633	16.0204	93.4601	836.286	55.2449	836.286	55.2449	406.571
0	-0.102085	15.3505	46.7263	637.748	13.9179	-18.9264	32.8442	7.45635	-7.20619	7.45635	-8.10907	315.367	73.4082	3.44898	93.364	193.122	11.3061	193.122	12.3878	4831.53
141	-3.43307	13.5139	41.1523	744.191	11.9283	-20.8581	32.7864	5.18709	0.254966	5.61781	-12.5441	309.51	81.7551	2.87755	99.9536	187.327	10.8571	161.776	72.4286	5233.65
2	18.2138	7.84869	25.6698	825.244	33.4037	2.83045	30.5732	22.4453	9.56894	27.9187	7.6929	1548.71	238.653	43.898	53.1774	689.918	171.918	476.918	214.306	105.531
0	-11.0511	10.1478	15.4146	2123.99	22.4406	-43.382	65.8226	14.3887	-32.1019	14.3887	-37.2386	277.347	43.102	9.04082	55.4152	121.143	28.0408	121.143	32.4694	38.6327
0	12.6106	8.69108	23.114	1086.74	29.9099	-7.6918	37.6017	25.2854	-1.42921	25.2854	-1.42921	543.6	191.6	3.4	133.925	405	11.2	405	11.2	1
0	1.30923	11.7193	27.9878	1135.88	21.6656	-20.2711	41.9367	14.9763	-11.9195	14.9763	-12.865	159.804	38.4821	1.375	89.7162	97.5893	5.19643	97.5893	5.19643	2221.88
0	7.82894	13.7625	30.2221	1150.42	28.8949	-16.6411	45.5361	19.5431	-7.17336	21.2831	-7.17336	407.571	105.531	1.83673	103.303	262	8.16327	246.837	8.16327	1242.37
0	14.1535	7.53818	25.435	814.676	29.0053	-0.601106	29.6065	20.9431	4.17002	24.1395	4.17002	1834.38	294.688	52.4062	52.7524	749.219	184.219	643.875	184.219	390.094
0	-4.37012	15.6445	26.2	1681.07	24.2162	-35.4962	59.7124	15.216	-26.0555	15.216	-26.0555	444.982	120.089	2.89286	108.821	300.482	11.5	300.482	11.5	686.179
8	14.9733	7.62879	27.0715	753.652	28.9554	0.782348	28.173	23.9214	8.02109	24.2875	5.73978	1969	304.667	46.4815	55.9427	827.704	175.63	814.37	184.852	186.37
0	-0.76306	14.6011	41.7254	778.178	15.632	-19.3599	34.9919	8.07015	-7.38455	8.7639	-10.2619	147.589	24.1786	3.89286	50.8207	62.375	19.5179	49.7679	27.3393	4927.66
0	-8.82746	13.5486	34.446	936.568	10.582	-28.7285	39.3105	2.78606	-18.6151	2.78606	-20.1726	54.6964	19.4643	0.0357143	125.41	44.1429	0.803571	44.1429	1	5505.98
0	15.3491	10.3913	30.2017	916.264	31.3416	-3.06424	34.4059	25.0261	3.6083	26.3544	3.6083	887.082	160.898	13.4082	64.461	401	48.9796	385.673	48.9796	192.204
0	-1.1264	15.1283	40.1877	848.59	17.0167	-20.6263	37.6429	8.69072	-10.4927	9.3139	-11.4107	104.469	21.7347	2.02041	64.5817	53.2857	9.81633	47.1633	13.4082	4819.43
25	12.2703	17.3034	34.1081	1266.51	35.4203	-15.3086	50.7289	24.8475	-1.08574	26.3174	-4.7441	30.2449	8.93878	0	86.0123	20.9184	0.326531	19.9388	1.32653	1169.84
1	5.73765	9.83231	34.1976	671.24	19.2232	-9.52629	28.7495	12.8358	-2.95733	13.6962	-2.95733	808.082	136	7.42857	75.2187	376.694	29.1224	374.306	29.1224	2756.51
0	-6.60932	8.3716	17.4356	1384.91	19.5319	-28.4824	48.0143	10.3614	-17.1057	11.1115	-22.7477	407.167	59.25	18.4167	38.6688	155	58.8333	149	68.5833	15.8333
0	-4.42635	15.5851	26.3006	1672.42	24.0667	-35.1831	59.2498	15.081	-25.9725	15.081	-25.9725	442.75	119.804	2.91071	108.962	299.375	11.4107	299.375	11.4107	723.571
2	-4.02891	13.6529	26.0092	1436.12	20.8619	-31.6337	52.4956	12.7728	-22.5708	12.7728	-22.6281	200.592	52.3265	1.85714	96.3594	127.878	7.32653	127.878	7.32653	2003.12
0	15.1488	7.81637	28.3501	733.763	28.5556	0.98351	27.5721	22.2951	5.80332	23.8175	5.80332	1183.63	207.204	24.7347	64.8446	556.469	79.5918	505.327	79.5918	979.612
0	14.2227	7.53434	25.34	805.218	28.967	-0.765878	29.7329	18.3381	4.05199	23.8485	4.05199	1486.9	229.49	42.4898	51.3219	650.49	167.245	507.184	167.245	893.122
0	-0.106272	13.8124	27.2776	1414.24	24.4178	-26.2272	50.645	16.6217	-17.3695	16.6217	-18.1279	198.776	57.0408	0.918367	120.05	146.714	3.77551	146.714	3.77551	1399.94
0	-5.14096	13.4866	34.3568	931.596	14.0804	-25.0596	39.1399	6.3835	-14.9331	6.3835	-16.5468	42.7143	15.2321	0	118.555	34.4643	0.0357143	34.4643	0.285714	5017.07
0	18.1876	8.23376	30.0592	687.139	31.8927	4.50414	27.3886	21.3581	11.1077	26.2786	9.42271	1685.48	305.5	40.75	62.6597	802.232	151.429	580.893	198.357	427.821
0	16.2137	5.89639	22.5713	728.33	29.5833	3.46	26.1233	25.3211	7.51444	25.3211	7.48944	1756	287	43	51.7507	638	164.5	638	225	57
0	-0.981985	13.371	23.4279	1643.26	25.8706	-31.2022	57.0729	18.0828	-22.2154	18.0828	-22.2154	502.143	123.536	4	100.46	317.036	15.5536	317.036	15.5536	266.929
0	15.8456	7.70543	24.2802	887.26	31.4607	-0.271429	31.7321	26.3945	9.44152	26.5402	4.69971	1171.04	197	33.2449	55.571	500.082	121.347	500	143.796	34.7143
0	2.11609	8.54597	22.0604	1062.66	22.2831	-16.4539	38.7371	15.2436	-5.76992	15.2436	-11.1008	596.982	76.2143	26.4643	33.1068	218.482	90.75	218.482	110.018	170.5
0	-6.79834	13.1075	35.7872	874.335	10.6455	-25.9745	36.62	3.82156	-16.4689	3.82156	-17.521	195.102	56.2449	0.816327	117.207	139.49	2.95918	139.49	3.18367	4758.59
0	0.74669	15.0679	36.7159	984.384	20.4828	-20.5315	41.0143	12.2981	-9.41717	12.2981	-11.9108	56.4694	18.898	0	113.707	43.8367	0.0408163	43.8367	0.0408163	3414.39
0	13.7533	9.59698	29.6667	820.052	29.8917	-2.43649	32.3282	23.8032	4.05181	23.8032	3.8614	1299.41	190.571	43.8367	47.9445	515.102	149.082	515.102	149.163	158.673
0	-7.16178	8.9746	18.969	1451.83	16.8409	-30.4738	47.3147	9.46857	-21.9716	10.4357	-24.9	709.939	123.776	15.9388	64.6502	346.551	62.2245	306.143	66.4898	729.184
0	-7.80224	13.5171	21.1276	1950.81	24.8041	-39.17	63.974	15.2586	-25.5564	15.2586	-32.2244	380.429	66.6735	9.10204	65.5524	185.735	35.102	185.735	41.5714	358.796
0	9.20741	9.02593	22.8569	1111.31	27.4667	-12.0222	39.4889	22.2481	-5.13148	22.2481	-5.13148	1018	263	18	94.4648	598	56	598	56	0
0	15.6738	8.04943	27.9387	759.436	29.8982	1.09029	28.8079	21.8318	8.42508	24.9792	6.23203	2281.27	416.303	74.2121	60.1727	1041.27	250.727	820.364	262.667	195.242
0	4.64819	9.21169	21.6622	1223.32	26.1225	-16.3958	42.5184	18.8592	-5.15219	18.8592	-10.3287	549.184	64.0408	29.2857	23.0062	175.49	95.0204	175.49	102.816	278.49
0	9.26444	10.3772	25.559	1119.11	27.7476	-12.8496	40.5972	22.218	-5.27563	22.3979	-5.27563	979.5	266.364	13.9545	101.326	599.955	44.4545	599.364	44.4545	44.9545
0	11.5852	17.5212	33.5688	1323.5	35.379	-16.8159	52.1949	26.2885	3.13958	26.4593	-6.26817	28.1964	10.6964	0	100.689	21.6071	0	21.6071	1.58929	1144.66
0	17.0192	7.03555	24.8779	765.15	31.5453	3.26557	28.2797	25.478	7.23757	26.209	7.23757	1087.02	223.161	11.0714	80.8136	570.607	37.3393	545.5	37.3393	387.768
0	1.23365	9.08001	21.4323	1231.57	23.5798	-18.786	42.3657	16.2866	-12.2332	16.2866	-13.9019	535.469	70.3878	20.551	39.2664	207.429	69.9184	207.429	85.4898	377.939
0	-7.01262	13.1872	35.435	900.029	10.8433	-26.3691	37.2125	3.97044	-16.3919	3.97044	-18.0258	214.939	64.449	0.959184	120.859	154.408	2.95918	154.408	2.95918	5083
0	7.42213	14.5637	31.6551	1148.36	29.2803	-16.7218	46.0021	19.982	-6.31653	20.9716	-7.27442	122.776	29.4898	1.10204	90.877	74.2041	4.53061	73.3265	4.69388	1507.16
0	-0.74353	12.0949	21.1438	1662.45	24.7281	-32.4418	57.1699	17.7125	-20.3753	17.7125	-23.3698	146.393	37.75	1.66071	96.2039	95.0893	5.64286	95.0893	7.44643	1204.38
0	0.691969	12.1384	35.7659	813.648	16.8673	-16.8379	33.7051	9.85343	-8.35464	10.5581	-9.33497	308.143	69.9592	2.95918	94.491	190.306	10.7551	176.857	10.8571	4657.33
0	16.6132	7.64573	24.524	875.281	32.017	0.844163	31.1728	20.7616	7.59283	27.0809	5.59015	1544	281.469	37.449	54.2502	665.878	155.041	576.102	167.49	111.306
0	11.3514	13.958	29.3922	1251.31	33.3445	-14.1203	47.4648	25.2539	-1.15879	25.2539	-5.29817	68.6607	16.7143	1	85.317	42.0357	3.85714	42.0357	3.89286	920.286
0	-1.66796	13.4546	34.9351	916.316	16.5513	-21.9214	38.4727	9.28484	-12.2251	9.28484	-13.1704	170.224	43.3265	1.28571	102.317	112.592	4.38776	112.592	5.16327	4076.27
0	9.65624	7.88059	26.9159	785.351	24.126	-5.13714	29.2631	18.2072	-0.308898	19.189	-0.308898	748.367	138.592	5.06122	78.2944	386.204	19.1429	348.898	19.1429	1617.06
1	17.4959	6.27063	23.4158	726.402	31.5771	4.79807	26.779	26.1959	8.16919	26.1959	8.16919	1094.12	194.161	19.4107	72.4161	531.446	61.0357	531.446	61.0357	387.214
0	13.4284	7.64292	27.1465	755.825	27.4801	-0.67102	28.1511	21.6729	3.83112	22.603	3.83112	921.694	204.388	5.42857	87.3533	512.673	20.2857	480.673	20.2857	1076.55
0	8.11411	10.7237	43.8004	521.278	18.5416	-5.93845	24.4801	14.1486	2.25293	14.1486	1.45222	784.306	142.571	9.2449	66.8822	371.02	41.7959	371.02	52.0816	3190.18
0	7.86964	12.4004	29.0071	1165.58	27.6881	-15.0546	42.7427	21.4721	-7.17955	21.4721	-7.17955	463.918	137.122	1.81633	115.924	321.592	7.69388	321.592	7.69388	840
0	1.46499	12.7677	28.8701	1151.44	21.1149	-23.1099	44.2248	15.0993	-13.389	15.0993	-13.389	1051.23	282.089	11.75	101.924	658.518	44.6786	658.518	44.6786	1374.91
0	-4.30772	13.4059	37.2612	824.014	12.1086	-23.8355	35.9441	5.42253	-13.7855	5.42253	-14.6516	477.633	110.735	3.40816	102.705	296.918	11.5102	296.918	12.8776	4679.65
0	0.458	9.58667	38.0182	588.998	11.476	-13.74	25.216	7.272	-5.31267	7.272	-6.88133	842	163	10	75.9464	434	42	434	44	4340
0	-13.4197	12.0674	17.801	2084.75	21.8423	-45.9509	67.7932	11.9433	-34.4547	11.9433	-38.6722	265.875	45.9464	7.42857	58.1763	121.964	24.6429	121.964	28.8393	230.661
1	1.48684	13.831	41.4811	714.819	16.4944	-16.8419	33.3363	9.87262	-6.85302	9.87262	-7.60996	556.25	123.571	3.17857	97.9702	332.821	13.1071	332.821	13.7857	4180.71
0	6.97965	13.5109	26.836	1376.33	31.306	-19.0355	50.3415	23.2271	-7.03837	23.2271	-10.767	35.5714	14	0	113.94	28.9592	0.244898	28.9592	0.244898	910.673
0	-1.07071	13.5872	42.6734	706.293	13.9051	-17.8464	31.7514	5.93762	0.832476	7.54673	-9.65018	185.633	27.8571	5.28571	48.0108	75.0612	23.6939	55.6327	40.1633	5087.69
0	0.396378	13.441	45.1732	603.305	12.8365	-16.9103	29.7468	7.5546	-6.81722	7.5546	-7.15763	358.286	88.5714	2.22449	102.542	227.857	9.32653	227.857	9.32653	4656.06
0	-4.07824	12.1185	28.6132	1146.72	16.821	-25.5314	42.3524	10.1573	-17.8903	10.1573	-18.0511	959.306	214.837	16.2449	80.2912	515.245	60.551	515.245	60.551	1742.1
0	-5.5811	13.6443	40.5462	763.073	10.4443	-23.1965	33.6408	3.45973	-2.07287	3.8399	-14.7492	173	42	1.73469	88.8587	98.2041	7.91837	86.9592	43.3469	5570.43
0	15.394	9.57682	28.0057	936.584	31.5464	-2.64807	34.1944	26.6377	3.45669	26.6377	3.45669	920.375	202.054	14.3393	68.3787	437.661	66.0893	437.661	66.0893	36.5357
18	2.23221	11.5108	25.4298	1287.2	23.3254	-21.9393	45.2647	17.3016	-14.4372	17.3016	-14.4372	615.163	139.694	2.30612	95.7955	368.571	11.4898	368.571	11.4898	737.633
0	12.6485	16.9679	34.5679	1218.01	35.4546	-13.6319	49.0865	24.8256	3.84502	26.1625	-3.6133	32.3929	8.01786	0	75.9216	20.9821	1.42857	19	2.42857	1260.59
0	17.0336	7.59412	24.1821	882.468	32.1497	0.762143	31.3876	22.5439	5.86761	27.6153	5.86761	1195.43	190.982	32.9107	50.5667	500.339	126.589	437.054	126.589	25.5
0	4.25115	11.8195	28.4249	1091.42	22.8033	-18.7816	41.585	17.0824	-9.81067	17.1658	-9.81067	1040.16	282.367	11.6122	103.453	649.735	43.5714	649.204	43.5714	972.857
0	18.0652	8.04249	25.6237	851.755	33.5119	2.12669	31.3852	22.1115	12.5731	28.1245	7.23951	1662.14	306.49	46.3673	61.0351	790.061	175.898	563.306	221	26.1429
0	12.3014	9.67661	38.2212	574.714	23.6452	-1.68922	25.3344	18.9125	4.67082	18.9125	4.67082	894.449	174.735	9.53061	87.3112	495.878	30.5918	495.878	30.5918	1957.8
0	17.3554	8.51377	28.0021	791.009	32.2337	1.82971	30.404	21.1637	10.9982	26.7033	7.27735	1789.05	317.339	49.0536	61.0332	855.268	185.732	565.857	244.339	338.161
0	9.43111	8.84956	27.0109	907.895	26.4811	-6.26963	32.7507	18.4064	-1.93298	20.4523	-1.93298	615.02	92.3673	24.9184	44.1442	247	78.8776	223.449	78.8776	445.959
0	-1.73789	14.8925	40.5403	824.477	15.9722	-20.7596	36.7318	7.87513	-9.04518	8.43485	-11.681	101.786	20.1071	2	57.3793	47.7679	12.8214	43.5357	17.6786	4919.86
0	-4.30184	14.1205	29.1021	1332.7	19.0876	-29.4652	48.5528	11.4449	-19.9115	11.4449	-21.2379	197.612	59.5306	1.22449	118.39	146.857	4.2449	146.857	4.2449	2358.65
0	14.1582	6.69446	24.3858	752.648	28.3463	0.896816	27.4495	21.2679	4.56873	23.1809	4.56873	1282.18	199.041	21.3878	61.1609	557.673	72.9184	518.776	72.9184	976.98
0	-4.35136	13.3121	35.8228	879.168	13.1994	-23.919	37.1184	6.2274	-14.3528	6.2274	-15.2528	219.714	55.875	1.375	105.903	144.804	4.57143	144.804	5.26786	4521.71
0	-1.50416	14.1348	29.9743	1287.27	21.0993	-26.0732	47.1726	13.6676	-17.9295	13.6676	-17.9295	331.898	96.4082	1.87755	114.586	234.245	7.04082	234.245	7.04082	1491.78
0	-4.26137	12.3535	35.7042	801.414	11.7674	-22.832	34.5994	5.25525	-13.2437	5.25525	-14.3065	618.837	142.776	5.12245	100.047	377.469	18.1429	377.469	20.0408	4941.67
0	6.90159	11.4585	23.9593	1347.55	30.2399	-17.5704	47.8104	22.9164	-9.3458	22.9164	-10.4407	96.6875	29.4219	0.34375	114.989	70.5469	1.89062	70.5469	1.89062	1079.61
0	14.0041	10.4804	28.6045	1006.94	31.2615	-5.37682	36.6383	24.5939	1.06376	26.0111	1.06376	588.939	165.347	6.46939	100.087	359.796	24.2653	353.959	24.2653	57.3265
0	15.6843	8.80373	26.795	912.518	31.2029	-1.6529	32.8558	26.5105	4.00826	26.5105	4.00826	1070.08	214.878	21.0204	61.3989	483.776	89.4898	483.776	89.4898	51.1224
2	-6.82708	13.9121	25.2567	1525.93	20.7556	-34.3281	55.0837	11.8532	-25.6184	11.8532	-25.6184	862.551	191.122	8.73469	90.4097	496.449	31.7143	496.449	31.7143	1461.41
0	4.87276	10.8161	23.1392	1357.3	29.2218	-17.5195	46.7413	10.4812	-4.12599	21.0626	-11.8555	332.873	36.3636	20.0909	18.9282	96.4364	64.8909	95.2364	84.0364	211.964
0	-2.90948	10.6729	21.5519	1437.56	20.9494	-28.5578	49.5072	12.818	-21.3963	14.0049	-21.3963	755.673	136.449	17.6939	63.1475	354.388	59.6939	336.143	59.6939	672.388
0	13.2824	10.0992	26.9498	1051.18	30.7396	-6.73641	37.476	25.6878	-0.338313	25.6878	-0.338313	656.102	206.327	5.67347	112.503	429.918	20.5102	429.918	20.5102	91.7551
0	-2.91046	10.7272	35.3394	718.825	10.781	-19.5729	30.3539	5.56024	-10.6975	5.56024	-11.9787	685.245	144.612	6.16327	91.6532	391.918	22.0408	391.918	24.0816	4868.04
1	13.5929	11.0444	28.9253	1036.86	31.5267	-6.65494	38.1816	25.192	0.231292	25.9427	0.231292	566.694	170.469	6.40816	105.729	354.755	22.7347	353.755	22.7347	41.8367
0	13.8405	8.65435	27.9614	818.172	29.5059	-1.44193	30.9479	23.7337	3.81901	23.9081	3.81901	2143.5	293.607	62.9286	48.8019	834.661	213.232	830.893	213.232	290.625
0	13.6007	9.79029	30.1152	841.983	29.3084	-3.19731	32.5057	22.8608	2.91786	23.8045	2.91786	1034.82	182.49	13.3469	65.7916	467.408	50.4898	451.265	50.4898	773.408
0	7.17974	12.2302	25.2343	1356.65	29.0892	-19.3763	48.4655	23.0681	-10.3994	23.0681	-10.3994	504.607	150.554	2.41071	111.725	340.286	8.875	340.286	8.875	154.679
0	17.8552	8.6354	28.5055	781.349	32.6508	2.36175	30.289	21.9078	9.5696	26.9843	7.80867	1704.45	294.594	44.5312	61.3832	815.5	169.484	549.516	216.734	282.625
0	17.1908	8.75548	29.7549	749.881	31.584	2.16212	29.4219	20.9417	12.3228	25.9584	7.55371	1814.02	324.694	48.6735	62.2769	877.02	180.755	589.429	235.286	439.857
0	9.46626	15.2304	29.7122	1335.56	34.3804	-16.8802	51.2606	25.392	-5.71329	25.392	-7.40635	44.4898	13.3469	0	94.7615	30.1633	0	30.1633	0	1099.24
0	-1.67396	13.9668	41.6341	754.024	13.7287	-19.8155	33.5442	6.77507	-10.0583	7.45006	-10.9752	252.393	58.3571	4.44643	88.6398	154.143	14.5714	135.946	16.5714	5170.59
0	4.64362	14.7383	33.7789	1079.26	25.8016	-17.8302	43.6318	17.5326	-7.57834	17.5326	-9.06219	107.939	26.898	1	88.4905	67.2449	3.95918	67.2449	4.06122	2251.08
0	-0.701026	9.71031	20.2479	1376.01	24.2908	-23.6642	47.955	16.2762	-13.7363	16.2762	-17.9698	513.375	72.0625	17.0781	43.4417	201.359	60.875	201.359	76.3281	75.5
0	-12.1536	11.425	18.1716	1888.13	20.7193	-42.1527	62.872	11.2803	-31.4953	11.2803	-34.759	310.898	56.4286	7.77551	60.7817	147.633	27.5306	147.633	31.8776	434.306
0	12.4231	10.1731	29.2528	931.353	28.7722	-5.99453	34.7668	22.0923	0.405714	23.5016	0.405714	596.653	143.122	4.95918	87.0998	340.857	19.5306	317.51	19.5306	654.878
0	-5.38429	15.6076	26.3347	1646.04	23.0524	-36.209	59.2614	14.013	-26.0431	14.013	-26.3362	426.796	106.898	3.93878	102.888	279.714	14.5306	279.714	14.5306	864.714
0	13.2151	7.66796	28.7972	697.774	26.4513	-0.177224	26.6286	21.4034	4.08562	21.4034	4.08562	1012.47	181.918	15.8163	72.4944	486.857	50.3878	486.857	50.3878	1431.82
8	15.6294	7.43656	25.6434	785.216	30.162	1.16335	28.9986	23.0487	5.6934	25.0199	5.6934	1423.86	238.98	25.898	60.656	638.041	91.9184	584.041	91.9184	654.796
0	17.8155	7.95874	25.0437	868.431	33.5816	1.80364	31.778	22.0117	8.86292	28.1269	6.82882	1559.79	270.875	41.25	58.1268	725.286	166.107	521.179	200.714	50.1071
0	11.6417	8.33898	28.2498	788.556	26.1953	-3.31559	29.5109	20.2558	1.7079	21.2933	1.7079	817.816	144.776	7.02041	72.0162	399.122	26.7755	348	26.7755	994.163
2	9.06982	15.1066	31.2966	1222.24	32.26	-16.0097	48.2697	23.1406	-6.51393	23.5289	-6.51393	79.9184	20.0816	0	96.0016	51.102	0.346939	50.8776	0.346939	1278.76
0	-1.94965	7.99748	22.3153	1058.04	16.5118	-19.3272	35.8391	7.30871	-5.41573	11.0845	-14.1825	648.214	80.8571	31.6786	29.1304	226.429	108.5	184.714	147.929	34.25
0	17.6934	6.89948	26.6653	707.169	30.4679	4.60176	25.8661	19.9869	11.2777	26.183	9.00994	1463.8	216.4	36.4	53.1652	556.2	141.8	483.4	164.2	137
0	16.679	7.26425	27.066	709.015	29.4989	2.66122	26.8376	24.2541	7.46867	24.9647	7.46867	1140.45	270.837	9.71429	96.7972	686.286	38.0204	667	38.0204	475.347
0	12.8733	10.4642	26.7398	1100.76	30.6984	-8.43347	39.1318	25.6439	-1.44169	25.6439	-1.44169	559.694	197.939	4.18367	133.189	416.571	16.3265	416.571	16.3265	3.12245
8	-3.72169	13.6928	43.4242	682.446	10.7475	-20.7607	31.5082	0.846738	-0.125262	4.51946	-12.1303	175.375	23.1071	2.75	47.6419	65.1786	15.6071	41.0714	53.7321	5492.46
2	14.8091	7.04183	24.8298	771.105	29.2346	0.875571	28.359	22.0736	5.02632	24.0533	5.02632	1396.16	218.839	23.4107	60.3116	609.268	82.8929	563.518	82.8929	835.196
0	-5.71307	14.609	36.869	934.514	13.4577	-26.1654	39.6231	5.6943	-15.3427	5.6943	-17.214	133.918	40.2857	0.265306	116.399	95.3265	2.26531	95.3265	2.26531	4997.92
0	3.96032	13.5551	25.6502	1465.74	29.0077	-23.8474	52.8551	19.573	-12.1168	20.768	-15.2543	145.982	23	5.82143	37.2088	51.7143	18.5	51.6607	22.6786	945.054
0	0.0668741	9.28159	23.5709	1111.92	20.4332	-18.9395	39.3727	13.5025	-12.5212	13.5025	-13.636	600.041	99.9592	22.9592	45.8189	248.184	77.102	248.184	85.8163	820.816
0	-2.82221	13.1704	23.5919	1608.36	23.5403	-32.2854	55.8256	15.9045	-20.7738	15.9045	-23.7317	342.232	101.536	2.03571	115.706	239.732	7.35714	239.732	8.48214	809.411
1	15.6104	8.35113	26.2848	860.874	31.2358	-0.527837	31.7637	19.9521	6.63599	25.9439	4.72879	1512.06	257.531	39.551	55.47	677	158.02	538.061	173.49	397.02
0	2.17929	14.3279	25.9817	1476.13	27.0495	-28.0949	55.1444	17.8195	-17.3653	19.1673	-17.3653	705.607	124.75	12.0179	67.7084	339.125	42.6429	322.821	42.6429	305.893
11	-0.457003	12.7599	22.8536	1626.15	25.2006	-30.6377	55.8384	18.2417	-20.1896	18.2417	-21.7695	523.571	146.196	3.17857	109.406	346.643	12.375	346.643	12.375	373.982
0	5.32457	11.4178	31.724	869.011	21.7841	-14.2107	35.9948	14.4988	-6.0875	15.4449	-6.0875	512.265	100.612	0.979592	86.4686	276.49	6.65306	262.857	6.65306	2319.51
1	-1.4054	13.9724	27.3652	1429.96	22.8518	-28.2053	51.0571	15.3289	-19.5763	15.3289	-19.9217	301.25	79.3929	1.69643	112.822	211.268	6.64286	211.268	6.64286	1301.43
0	-6.52147	14.7322	36.3213	937.366	13.4202	-27.1379	40.5581	4.97437	-16.2973	4.97437	-18.0466	47	16.2653	0	122.477	39.0816	0	39.0816	0	5049.65
0	14.5925	8.62682	26.7503	884.983	30.0785	-2.17004	32.2486	25.2042	3.3397	25.2042	3.3397	1274.27	223.041	25.9388	57.501	563.633	111.592	563.633	111.592	353.653
0	13.3991	7.45816	28.3964	694.007	26.508	0.242694	26.2653	20.0785	4.35709	21.5544	4.35709	1073.53	196.347	16	70.606	513.837	52.2245	496.286	52.2245	1415.02
0	16.6098	7.56132	24.2698	845.359	32.2692	1.11736	31.1519	20.8224	7.75904	26.8141	5.98033	1404	202.732	45.1071	46.6588	593.446	180.625	446.75	181.946	295.464
0	-6.74771	14.3159	36.0557	944.764	12.5012	-27.1957	39.6969	4.74343	-17.0164	4.74343	-18.3834	142.446	45.0357	0	122.248	105.893	1.17857	105.893	1.44643	4977.29
0	8.56243	11.2829	29.343	1002.96	25.8588	-12.5909	38.4496	19.9942	-4.32211	20.3302	-4.32211	903.367	229.388	11.8163	100.304	559.51	40.6327	547.224	40.6327	266.551
0	16.6904	7.65733	24.5848	870.563	31.6604	0.516653	31.1438	25.1079	5.69648	27.1304	5.69648	1129.86	166.796	29.0612	48.972	453.633	105.878	427.245	105.878	31.9388
0	-1.7462	12.7251	43.1104	622.303	10.7336	-18.7314	29.465	5.61773	-8.56562	5.62939	-9.59521	342.797	85.4844	3.26562	97.9796	213.156	10.9062	213.125	11.9062	4936.38
0	9.71612	10.4226	24.6106	1202.01	32.8036	-9.54683	42.3504	22.16	-3.57335	24.5738	-4.87317	201.312	22.1458	11.0625	16.7189	61.7292	40.6042	59.125	41.3125	-19.2708
0	13.8558	8.79202	28.0387	840.182	30.1924	-1.15895	31.3513	20.8112	3.84436	24.3203	3.84436	1470.88	222.196	37.9643	52.9008	571.964	148.446	546.464	148.446	181.839
1	-4.44844	10.3834	23.0694	1303.64	18.1731	-26.8398	45.0129	11.1425	-17.9887	11.1425	-20.9069	739.964	127.661	19.9464	54.8403	327.714	72.8393	327.714	87.4464	1422.71
3	2.5108	12.5762	27.3985	1268.37	24.5222	-21.3779	45.9001	17.3485	-13.7438	17.3485	-13.8309	408.964	119.679	2.60714	111.862	279.946	10.1071	279.946	10.1071	1400.68
2	15.6735	8.21863	25.5778	889.556	31.3929	-0.737786	32.1306	24.0643	6.55513	26.3483	4.45242	1218.86	196.232	32.1429	49.5733	493.286	127.964	483.161	141.589	72.4464
0	16.4895	7.31194	24.5346	824.369	31.2269	1.44139	29.7856	22.6761	8.60873	26.3335	6.22026	1264.33	179.02	43.1224	42.7416	441.857	155.204	432.163	167.898	79.5306
0	1.16931	13.5079	33.4211	1024.52	21.1818	-19.2448	40.4266	13.2872	-10.4218	13.2872	-11.8484	84.7347	26.5918	0.0408163	115.978	64.9184	0.183673	64.9184	0.204082	2947.55
0	1.61349	13.4041	26.891	1361.1	25.1156	-24.731	49.8466	17.3844	-16.2573	17.3844	-16.2573	374.02	105.939	2.55102	109.351	252.551	9.67347	252.551	9.67347	1376.96
0	-11.9817	10.9653	17.2633	1933.15	20.7996	-42.7207	63.5204	11.7171	-31.7838	11.7171	-35.3655	302.839	51.0714	7.78571	59.1007	141.625	27.3393	141.625	32.4643	290.429
0	-2.73941	13.5456	38.0439	796.804	13.1633	-22.4311	35.5944	6.57483	-11.9715	6.57483	-12.9058	557.531	126.878	3.40816	100.649	340.939	13.6531	340.939	15.2449	4575.57
0	10.0166	15.7669	32.3786	1234.85	33.3183	-15.3819	48.7002	24.4317	-2.27306	24.4317	-5.89531	21.5102	6.63265	0	87.8561	16.9184	0.0408163	16.9184	0.0612245	1005.08
1	18.0211	8.28383	26.2764	850.145	33.528	2.00416	31.5238	22.0824	9.33193	28.0974	7.21727	1666.29	304.429	47.0612	59.684	783.51	178.51	561.082	222.612	25.7347
0	14.2951	8.28141	28.9676	725.515	28.5083	-0.0262427	28.5346	22.3787	5.579	23.2982	5.55183	1788.92	239.175	56.25	42.9009	647.55	195.4	639.9	219.45	363.725
0	4.95664	12.2475	25.4359	1315.48	25.8369	-22.312	48.1489	20.2309	-12.5734	20.2309	-12.5734	920.089	237.25	9.69643	100.581	576.821	35.5714	576.821	35.5714	490.625
0	-0.380878	15.0606	44.4272	728.479	15.5685	-18.3283	33.8968	-7.27249	4.57582	8.49132	-9.27361	155.102	22.898	2.85714	46.5644	57.0816	17.551	32.8163	47.5306	4970.45
0	16.262	8.64166	27.0766	856.7	32.0865	0.177796	31.9087	20.5554	7.35203	26.511	5.45392	1532.1	263.592	41.449	56.3751	699	165.327	528.204	183.918	286.449
0	11.637	9.57086	25.9718	1021.96	31.9666	-4.88441	36.851	22.2195	-0.56102	24.3161	-0.75868	265.898	34.5102	14.898	27.0856	91.0408	47.4082	84.9796	47.4082	-20.5102
0	-0.56482	13.5042	43.1587	648.338	12.7563	-18.5226	31.2789	7.14653	-7.97253	7.14653	-8.69725	353.224	92.4082	2.28571	111.32	238.061	8.18367	238.061	8.36735	4740.63
0	-4.76776	14.7725	37.1149	927.714	14.4766	-25.3207	39.7973	5.90511	-14.8771	6.59526	-16.185	113.732	31.9286	1	108.033	78.6607	3	75.8929	3	5039.68
0	7.52535	14.2229	30.4358	1178.63	29.1115	-17.6196	46.7311	19.5173	-7.85169	21.2764	-7.85169	393.536	103.018	2.17857	104.586	255.304	9.08929	240.911	9.08929	1243.55
0	-2.20834	14.9576	26.9679	1527.1	23.9697	-31.4962	55.466	15.7618	-21.6263	15.7618	-21.6263	518.796	148.694	3	112.486	352.347	11.551	352.347	11.551	630.551
0	-5.03227	12.2365	38.1154	757.121	10.2334	-21.8119	32.0453	3.81369	-1.43267	4.2108	-14.2418	349.382	93.1176	2.70588	99.6117	209.706	9.79412	179.265	85.9706	5386.79
0	15.9526	7.77881	25.8786	810.446	30.6086	0.563592	30.045	19.8302	7.58948	25.558	5.65429	1816.08	317.327	46.7959	57.5091	832.816	182.367	602.694	235.551	469.102
0	8.66242	14.7061	31.6487	1179.37	30.9989	-15.4621	46.4611	21.0348	-6.47883	22.6627	-6.47883	123.25	32.125	1	90.872	74.7857	4.94643	72.9107	4.94643	1328.88
0	-5.63897	12.8801	28.4613	1261.85	16.3402	-28.9128	45.253	9.41074	-21.2401	9.41074	-21.5342	254.161	72.25	1.71429	111.994	180.321	5.51786	180.321	5.51786	2664.07
0	16.6844	7.08596	25.3438	756.909	30.7766	2.81756	27.9591	24.947	6.96869	25.7379	6.96869	1025.88	229.125	8.75	88.9149	580.25	29.6719	553.203	29.6719	421.875
0	0.751854	13.8973	40.7726	740.112	16.0389	-18.0383	34.0772	9.40241	-7.86995	9.40241	-8.72015	554.898	123.714	2.83673	99.2603	335.02	12.7755	335.02	13.6939	4238.67
0	11.9887	9.50029	29.9454	829.817	27.4135	-4.304	31.7175	20.9686	1.48201	22.1116	1.48201	825.245	152.204	9.16327	69.1311	391.429	32.9388	359.571	32.9388	1052.57
0	17.857	8.29414	26.8068	824.011	33.0398	2.10531	30.9344	21.7721	11.9905	27.6047	7.3968	1769.84	318.51	49.9388	60.8212	845.082	187.082	569.327	244.551	140.653
0	2.90233	14.5594	44.9636	640.343	17.0894	-15.2926	32.382	10.3654	-4.79955	10.3654	-5.35275	337.633	92	1.42857	117.244	236.51	5.26531	236.51	5.28571	4375.29
0	5.413	15.5299	36.1205	1021.83	25.7502	-17.2416	42.9918	17.5253	-4.49871	17.5253	-7.53094	39.449	11.0408	0.918367	81.993	26.2857	2.79592	26.2857	3.20408	2717.88
0	3.75401	14.5855	45.1125	643.878	17.7342	-14.6057	32.3399	11.2783	-4.19152	11.2783	-4.51803	330.959	90.3469	1.36735	116.47	230.327	5.36735	230.327	5.40816	4159.1
0	8.74446	9.78041	28.997	878	25.7871	-7.93986	33.7269	19.3946	-1.99656	19.3985	-1.99704	1838.02	261.268	54.2857	50.8412	739.554	182.321	739.554	183.482	1159.93
0	7.34431	14.0029	29.7724	1210.16	29.906	-17.1281	47.034	19.992	-8.14395	21.7203	-8.14395	211.204	60.6939	1.7551	101.547	134.571	7.73469	128.653	7.73469	1300.04
0	1.82659	14.2788	46.009	617.1	15.3014	-15.7147	31.0161	9.03487	-5.97257	9.03487	-5.98911	579.143	126.964	3.01786	89.0813	328.036	15.9643	328.036	15.9643	4296.91
13	-2.15557	10.2688	33.3217	751.311	12.3858	-18.2516	30.6374	6.93058	-11.0276	6.93058	-11.3469	402.589	110.946	2.21429	119.948	282.714	6.64286	282.714	6.64286	4946.11
0	14.1953	8.55931	26.275	924.13	29.82	-2.75576	32.5758	25.2457	2.59176	25.2836	2.59176	938.694	225.633	26.1837	79.4982	503.49	84.3878	503.224	84.3878	0.428571
0	15.3738	8.30387	26.9541	829.133	31.0967	0.293563	30.8031	22.261	5.32533	25.6106	5.32533	1568.92	249.615	39.8462	54.7879	624.692	146.538	554.385	146.538	73.9231
0	-7.76931	11.9113	20.3894	1751.09	22.7304	-35.6816	58.412	13.5218	-25.382	13.5218	-29.4141	468.893	89.0179	9.94643	73.2397	244.482	35.9107	244.482	39.6071	752.589
8	17.0822	7.50039	24.082	871.798	32.1463	1.00407	31.1422	21.565	6.07879	27.5592	6.07879	1218.91	195.018	37.5179	48.9937	511.661	137.661	431.179	137.661	32.2143
0	1.40012	13.1438	40.6449	701.656	16.0462	-16.2916	32.3378	9.67789	-6.69773	9.67789	-7.46676	561.469	123.878	4.12245	96.1169	332.265	14.8776	332.265	15.449	4191.1
0	-5.08542	13.2865	34.8775	930.446	13.2656	-24.7824	38.0479	6.20401	-15.3515	6.20401	-16.5465	233.321	68.0536	1	118.971	165.446	3	165.446	3	4898.5
0	8.8729	14.7181	30.1087	1266.35	32.5244	-16.358	48.8824	23.8979	-6.33044	23.8979	-7.2821	52.449	15.3673	0	97.7882	36.1429	0.163265	36.1429	0.163265	1051.45
0	14.8748	10.9507	30.416	937.824	31.8552	-4.15176	36.0069	24.5327	2.8165	26.1842	2.8165	726.367	158.776	9	75.5351	370.531	33.3878	357.939	33.3878	195.959
0	4.1614	5.15526	17.6869	855.462	18.7684	-10.3789	29.1474	12.9404	-6.09561	14.6746	-6.31667	994	147	44	34.4175	372	166	350	171	330
0	-3.18465	13.2368	37.2344	804.53	13.0011	-22.5399	35.541	6.34668	-12.3532	6.34668	-13.3399	529.429	123	3.61224	102.722	328.429	13.102	328.429	14.7551	4710.02
0	-1.71515	13.9146	40.2859	720.665	13.1809	-21.3339	34.5148	6.66956	-10.0646	6.66956	-11.0191	754.821	141.536	3.91071	87.2219	397.232	18.4107	397.232	18.5357	4171.32
0	4.63749	12.4994	25.4263	1372.74	28.4117	-20.7489	49.1606	21.0443	-12.6151	21.0443	-12.9428	128.518	36.3214	1.33929	103.925	84.9286	5.55357	84.9286	5.55357	1154.27
0	7.45335	13.1537	28.8551	1249.69	28.2717	-17.3124	45.5841	21.9926	-8.09812	21.9926	-8.72698	396.089	120.5	1.30357	114.619	273.929	6.42857	273.929	6.42857	587.786
0	-0.538347	12.5652	39.5612	731.668	14.4605	-17.1794	31.6399	7.85527	3.07707	8.25561	-9.57279	552.224	143.306	8.95918	96.5181	330.449	34.5714	286.347	117.469	4703.8
0	-1.75318	14.6981	39.3956	847.151	16.2482	-21.0535	37.3017	8.02261	-11.1145	8.65956	-12.0365	113.408	23.7959	2.2449	67.1705	59.6939	9.93878	52.1633	13.2449	4899.69
1	9.2162	9.86784	28.784	891.411	25.7747	-8.50612	34.2808	18.7242	-2.11544	19.9964	-2.11544	630.224	113.816	4.16327	77.8495	333.51	16.7755	284.082	16.7755	1324.92
0	-7.79504	10.7268	19.2295	1716.83	20.1511	-35.634	55.7851	10.6085	-25.0965	12.4677	-29.3684	596.959	106.061	13.6327	66.9205	296.122	49.6735	263.408	55.5714	547
0	0.144823	10.9	40.536	605.329	11.798	-15.093	26.891	7.18503	-6.69612	7.18503	-7.46758	631.898	130.694	5.89796	77.7892	329.571	26.6122	329.571	26.7755	4393.98
0	-7.53553	8.83648	19.6541	1423.89	17.2816	-27.6773	44.9589	8.92133	-10.3843	10.6187	-23.4947	422.408	66.1633	15.9796	40.7256	164.939	59.3673	148.898	82.8571	259.714
0	16.8414	7.5049	27.8483	708.084	29.6772	2.73135	26.9459	24.398	7.61941	25.0778	7.61941	1272.98	306.367	12.2653	96.7417	768.122	45.8571	743	45.8571	496.918
0	4.86845	12.6776	27.0223	1261.79	27.505	-19.4055	46.9104	19.8457	-11.1482	19.8457	-11.2527	129.898	34.1837	1.26531	98.6902	83.1429	4.28571	83.1429	4.28571	1672.2
0	12.5675	6.70662	24.4102	764.546	26.4066	-1.06569	27.4722	21.5865	5.4179	22.0284	3.19535	1888	309.6	54.2	56.6747	854.433	204.2	762.6	208.9	561.567
0	-7.93675	13.6431	28.9219	1253	16.6165	-30.5532	47.1697	7.82233	-23.0698	7.82233	-23.0698	458.041	117.571	4.22449	97.3056	282.898	14.551	282.898	14.551	2074.02
0	-0.489452	14.3997	39.257	783.788	15.2105	-21.4697	36.6802	8.55415	-9.79139	8.55415	-10.7014	575.429	120.633	1.89796	93.1598	325.041	10.0816	325.041	10.4898	3727.22
0	-1.43868	14.1589	45.0566	637.3	11.9815	-19.43	31.4115	6.16751	-8.23764	6.16751	-9.31038	346.5	74.1786	4.875	82.6902	195.857	15.5536	195.857	17.6786	5019.73
0	2.30406	11.9406	25.6911	1295.33	25.0057	-21.4837	46.4894	17.8384	-12.6701	17.8384	-14.196	119.411	37.9464	1.14286	114.011	86.5893	4.03571	86.5893	4.07143	1723.79
0	0.93684	15.2519	47.4587	631.194	15.3101	-16.8138	32.1239	7.72116	-6.10498	8.39392	-7.01078	317.49	80.5918	4.16327	94.5812	193.204	18.5714	186.347	24.6531	4693.39
0	2.15316	14.4268	26.8121	1507.05	28.0155	-25.7928	53.8083	19.9324	-13.4612	19.9324	-17.2484	155.163	50	0.959184	126.121	120.184	3	120.184	3.04082	990.918
0	12.231	8.40692	26.17	884.351	29.3069	-2.82377	32.1307	4.59409	12.4889	23.1866	1.70838	2323.65	334.075	99.4	38.694	896.225	339.775	543.825	695.55	162.875
0	11.9093	8.49844	30.3477	708.4	25.3215	-2.67614	27.9976	19.5009	2.73962	20.3471	2.73962	851.071	180.268	5.80357	87.1611	469.25	23.6607	452.768	23.6607	1506.5
0	-6.48559	12.1002	31.7591	950.61	12.6002	-25.4901	38.0903	4.25	-13.2948	4.81409	-18.3445	102.435	18.5652	1.65217	58.022	44.2174	10.1739	43.6522	13.4783	4789.43
6	-13.8041	11.0217	17.7367	1988.06	19.5897	-42.5535	62.1432	10.7452	-33.7467	10.7452	-37.1284	314.184	57.4082	8.63265	65.368	158.122	28	158.122	33.2449	658.755
0	1.29394	13.0731	22.5238	1677.76	27.7814	-30.2717	58.0531	20.1199	-17.7477	20.1199	-21.4947	86.9531	22.625	0.828125	93.7965	58.0469	3.48438	58.0469	3.57812	1206.66
0	9.82917	10.7472	26.8905	1117.42	28	-11.9667	39.9667	22.8889	-4.53889	22.8889	-4.53889	604	178	3	122.716	420	10	420	10	13
0	15.3055	7.13501	25.7798	754.652	29.3557	1.68646	27.6693	22.3227	6.23021	24.706	6.23021	2135.25	314.5	63	45.5294	788.5	220.25	772.75	220.25	92.5
0	8.43011	14.8843	31.8839	1179.77	31.1447	-15.5355	46.6802	22.4298	-5.35112	22.4298	-6.61052	77.2321	20.4821	0.107143	97.1916	51.5893	1.33929	51.5893	1.33929	1183.23
0	2.72008	7.00227	21.6789	877.297	18.6636	-13.6364	32.3	11.5939	-8.05606	13.6167	-8.05606	859	117	37	36.2255	328	133	315	133	234
0	-8.6489	12.3946	19.5046	1936.27	23.7703	-39.7791	63.5494	14.5157	-20.2676	14.5157	-32.6311	268.918	44.6122	7.46939	54.1127	119.306	25.9184	119.306	34.9388	154.898
0	16.4324	7.13997	26.0691	738.967	29.7853	2.39959	27.3857	24.3584	6.88811	25.1516	6.88811	969.204	229.02	7.61224	95.9549	583.041	28.5306	555.531	28.5306	455.102
0	-0.704663	14.972	44.8011	712.127	14.8846	-18.5331	33.4177	-4.94525	4.70544	7.95921	-9.43295	170.776	24	2.67347	46.602	61.5714	18.8571	34.1224	51	5036.29
0	15.8287	9.49446	28.318	911.768	31.5951	-1.93086	33.526	26.5245	4.17267	26.7256	4.17267	968.327	174.816	16.0816	62.3012	420.592	59.449	420.367	59.449	88.5918
0	-5.29751	13.9924	37.8008	873.6	11.9378	-25.0769	37.0147	5.2022	-15.0617	5.2022	-16.0731	294.375	85.2679	1	119.377	208.304	4.48214	208.304	5.48214	4855.66
0	15.6105	10.7198	30.9848	904.463	31.8774	-2.71721	34.5946	25.2332	4.05499	26.5229	4.05499	900.893	153.054	11.8571	63.9644	401.411	45.625	375.232	45.625	245.482
0	14.2575	8.62591	26.0696	936.488	29.9276	-3.15804	33.0856	25.5027	3.10245	25.5027	2.41676	817.061	199.02	25.4286	79.3676	443.878	79.2857	443.878	79.3878	2.46939
0	2.78164	9.43841	37.5991	592.889	13.9543	-11.15	25.1043	9.62076	-3.15704	9.62076	-4.7065	824.967	157.3	11.4167	69.2857	405.817	46.8833	405.817	53.6	3748.15
0	8.46275	14.3881	29.2789	1294.01	32.2784	-16.8656	49.144	23.9343	-6.43135	23.9343	-7.85245	60.7143	17.3061	0	101.349	41.7551	0.0612245	41.7551	0.0612245	1264.61
0	17.2942	7.82136	24.3913	890.676	33.3075	1.24843	32.0591	21.4843	8.22225	27.9167	6.0501	1491.23	253.143	40.9821	54.5475	666.821	161.036	510.786	186.286	51.9643
0	14.7732	7.53827	24.7297	828.871	29.8215	-0.657286	30.4788	23.2832	6.58313	24.7065	4.34571	1345.54	200.161	41.2321	46.1766	496.036	148.982	490.536	165.375	379.286
0	15.0409	9.4556	28.2565	903.855	30.6995	-2.75829	33.4578	25.853	3.434	25.853	3.434	980.918	187.98	15.5306	63.1987	442.02	67.9592	442.02	67.9592	177.551
0	-2.94725	12.929	44.3146	612.105	10.399	-18.616	29.015	-9.91567	1.11389	4.37288	-10.4809	328.061	49.5714	7	49.9751	127.898	33.6327	59.6735	123.816	5308.47
0	-3.26097	13.6579	34.4909	978.288	16.0849	-23.4786	39.5635	8.49096	-13.4085	8.49096	-15.4873	119.482	35.8036	0.464286	114.914	88.5179	2.30357	88.5179	2.30357	3784.14
0	15.4733	8.76101	27.065	892.402	30.8576	-1.50988	32.3675	24.3099	4.11165	26.1438	4.11165	1156.12	207.49	21.0612	58.4589	509.633	95.6939	502.429	95.6939	179.49
0	12.9389	15.4899	32.7146	1189.16	35.4498	-11.8996	47.3494	26.0863	4.68434	26.2288	-2.95327	27.9388	5.89796	0	57.2293	13.898	2	13.898	3	1341.02
0	-3.07435	13.4004	38.4787	780.903	12.5456	-22.2753	34.8209	6.22588	-11.7978	6.22588	-12.8508	535.036	123.75	4.51786	102.441	333.821	15.1607	333.821	16.2679	4915.04
0	12.5938	7.41703	26.0704	763.743	26.9275	-1.52071	28.4482	19.8494	2.89183	21.78	2.89183	1384.89	203.339	24.5	60.1173	582.929	81.25	557.054	81.25	1279.04
0	15.0364	7.72012	25.0489	857.742	30.1293	-0.687592	30.8169	20.9382	6.13835	25.2939	4.17524	1512.63	257.061	37.1429	51.6112	626.163	148.837	561.531	169.837	333.224
0	3.93337	11.9175	24.9682	1362.35	27.3168	-20.4127	47.7295	20.2232	-11.7161	20.2232	-13.4525	103.755	31.102	0.816327	114.913	76.1429	2.81633	76.1429	2.81633	1272.63
0	15.4492	7.61006	24.8521	847.931	30.3728	-0.241438	30.6143	19.5189	6.65986	25.5383	4.70947	1691.72	300.375	41.625	55.7912	751.766	162.078	601.969	197.281	352.375
0	10.2164	6.3975	17.0628	1146.93	28.8	-8.694	37.494	16.4933	-3.05	23.7947	-4.32167	146	15	8	16.1384	43	29	38	29	-29
0	14.2117	11.1345	30.8279	938.01	31.1873	-4.92702	36.1144	23.8385	2.11141	25.4656	2.11141	624.102	141.204	6.08163	79.811	335.347	22.8367	306.755	22.8367	368.551
0	-2.3997	12.84	23.1405	1592.86	24.0289	-31.4716	55.5005	15.1292	-22.5367	16.1861	-23.0059	704.607	147.732	8.71429	84.8912	389.982	33.7857	386.982	33.7857	511.375
0	-0.436289	12.3935	37.6995	773.663	15.096	-17.7316	32.8276	8.21754	-9.84377	8.94932	-9.98416	352.918	86.898	2.36735	105.943	231.857	8.63265	220.286	8.63265	4994.14
0	6.13318	8.75385	24.5428	1030.32	24.7152	-10.9531	35.6683	18.4051	-5.53091	18.4051	-6.65057	578.224	68.7755	31.0816	23.4803	191.551	104.592	191.551	117.776	215.265
0	-6.79025	14.8037	36.7252	933.725	13.0061	-27.2842	40.2903	4.49586	-16.587	4.49586	-18.4399	51.5893	17.0714	0	120.007	42.5179	0.0357143	42.5179	0.0357143	5013.52
1	15.3571	8.00259	25.8733	827.197	30.6644	-0.259918	30.9243	20.8007	7.03027	25.2616	4.91702	1424.8	217.857	39.3469	46.7093	538.796	151.49	512.122	171.796	333.816
0	-1.91332	13.2174	22.7104	1678.8	25.084	-33.1121	58.1961	15.5446	-19.9643	17.3779	-24.0437	519.776	96.4082	8.4898	73.8389	265.51	31.8367	255.429	34.5714	76.3673
0	11.5601	7.11233	21.9595	951.984	26.9155	-5.45636	32.3719	22.658	0.278	22.658	-0.508012	715.393	180.161	11.5179	94.3162	427.732	42.0357	427.732	42.3393	118.054
0	0.0658958	10.837	23.0808	1340.91	24.4039	-22.5487	46.9526	16.1579	-8.66588	16.1579	-16.8402	451.446	66.1607	14.7679	47.0808	190.554	53.7857	190.554	67.4821	122.518
0	6.13349	12.8595	27.5642	1232.32	28.5036	-18.1604	46.664	18.2629	-10.0504	19.9932	-10.2237	256.306	38.6939	8.93878	45.1464	106.776	30.0204	97.6531	30.0204	1209.49
0	11.5465	9.07316	23.704	1091.98	29.0211	-9.25484	38.276	24.2977	-2.55008	24.2977	-2.55008	595.286	202.857	3.35714	129.266	431.929	11.7143	431.929	11.7143	-0.428571
0	17.8457	8.42042	26.7922	842.622	33.255	1.82849	31.4265	21.8674	9.11218	27.8283	7.14935	1710.69	311.796	47.3673	59.9012	806.449	180.449	570.98	228.306	74.7755
2	1.53508	12.5555	40.211	645.953	15.5587	-15.6676	31.2263	8.82561	-6.7246	9.14578	-6.7246	740.592	141.49	3.67347	84.3404	368.122	16.2449	367.714	16.2449	3912.96
0	-7.38719	6.59899	17.3621	1198.64	13.4802	-24.5259	38.0061	6.83969	-10.4748	8.06299	-20.1145	490.661	70.2679	21.8929	31.8567	168.036	78.875	155.589	112.429	287.893
0	11.5265	10.9325	30.1679	959.355	28.5116	-7.70327	36.2149	21.461	-0.861034	22.9347	-0.861034	604.633	150.755	5.32653	91.4189	352.367	20.1837	341.367	20.1837	768.612
0	-5.23462	14.9169	37.1234	921.985	14.4464	-25.7087	40.155	6.17344	-15.0761	6.17344	-16.4562	52.5102	17.0408	0.0204082	114.438	40.5102	0.22449	40.5102	1.16327	5080.16
1	14.8767	9.07404	29.0718	823.488	30.9703	-0.230214	31.2005	22.1557	4.96051	25.0466	4.96051	1537.09	236.393	39.3214	49.6424	583.982	148.482	537.679	148.482	187.929
0	16.2929	7.8571	25.674	833.514	31.3085	0.707837	30.6007	20.2895	7.7023	26.1934	5.71259	1700.96	296.449	43.4898	56.2142	767.102	171.49	564.735	221.122	294.367
0	1.45762	11.8455	35.6937	726.666	16.2064	-16.9744	33.1809	9.4629	-7.975	10.0149	-7.975	653.518	122.857	1.625	86.7085	345.464	10.6786	337.554	10.6786	3383.45
0	12.4607	7.47201	26.4227	762.707	26.6497	-1.62906	28.2788	20.8614	2.81954	21.7436	2.81954	961.224	192.49	7.77551	79.3506	498.857	28	462.51	28	1224.33
0	3.98218	13.8946	25.9288	1480.17	29.4978	-24.0905	53.5883	21.3117	-15.2555	21.3117	-15.2555	183.714	50.4898	1	108.579	123.224	4.38776	123.224	4.38776	981.245
0	3.41099	9.92576	39.0422	585.13	14.5882	-10.8485	25.4366	10.1041	-2.46219	10.1041	-4.00276	979.962	193.788	9.53846	80.4399	527.596	38.7885	527.596	44.1538	3733.06
0	-6.43203	11.3576	37.9599	718.716	7.54717	-22.3604	29.9076	2.00446	-3.11998	2.3366	-15.1367	459.621	137.379	3.24138	112.107	302.483	13.069	258.552	97.069	5571.55
0	7.53201	9.88965	31.2656	771.634	22.4651	-9.16204	31.6271	15.7827	-2.50348	16.6883	-2.50348	631.408	112.878	2.46939	80.4415	315.163	12.4286	304.184	12.4286	2114.49
0	3.20738	13.1177	28.9396	1203.66	24.8731	-20.4542	45.3273	17.4569	-12.1994	17.4569	-12.1994	316.959	86.7755	2.12245	108.69	211.082	8.36735	211.082	8.36735	1626.94
0	15.9142	8.02565	26.3978	823.849	30.8435	0.442449	30.4011	25.8003	5.46445	25.8003	5.46445	1145.55	204.143	19.5714	64.5536	527.592	70.4898	527.592	70.4898	327.061
0	16.8401	8.33733	25.6072	896.767	32.875	0.321143	32.5539	24.2482	7.42642	27.6098	5.45766	1409.92	245.714	36.5918	55.7378	617.102	144.388	544.571	154.776	114.061
0	12.566	10.7753	28.7356	1033.99	29.8773	-7.61936	37.4966	24.6675	-0.891012	24.6675	-0.891012	747.607	236.071	7.89286	110.515	484.089	28.5	484.089	28.5	286.482
0	-3.5553	15.3097	39.7915	877.585	14.1614	-24.3133	38.4746	6.86877	-13.5657	6.86877	-14.5355	297.607	81.3571	1	115.067	204.393	4.83929	204.393	5.83929	4581.05
0	6.7053	13.2639	31.4136	1081.5	26.056	-16.1678	42.2238	19.0707	-7.33536	19.3378	-7.33536	430.172	123.125	1.48438	111.932	283.875	8.4375	283.609	8.4375	1235.53
0	15.4711	6.63463	24.0388	761.565	29.4626	1.87201	27.5906	24.3803	6.54752	24.9202	6.15233	2005.55	335.828	69	54.7031	858.621	234.379	754.586	234.621	159.655
0	16.711	6.88112	24.1633	795.598	30.5716	2.10603	28.4655	19.4244	9.25623	26.228	6.83234	1283.56	184.75	40.5625	44.6116	463.562	150.062	410.75	161.188	58.0625
0	7.9116	12.6759	27.8157	1209.93	29.5124	-16.0588	45.5711	20.3816	-6.72406	22.1508	-7.64314	140.714	38.8571	0.892857	99.5683	90.3393	4.66071	87.0179	4.66071	1037.64
0	2.36661	12.8476	25.0026	1444.1	26.7489	-24.6369	51.3858	19.1043	-16.2844	19.1043	-16.5714	277.107	77.2143	1.78571	110.048	189.696	6.42857	189.696	6.42857	1192.29
0	13.0565	11.0057	27.6583	1102.42	31.2984	-8.49241	39.7908	25.9492	-1.26307	25.9492	-1.26307	514.327	177.857	4.04082	129.023	374.612	13.7143	374.612	13.7143	12.102
0	-1.35706	14.5546	45.2168	650.187	12.4869	-19.6805	32.1674	6.41303	-8.53763	6.41303	-9.4811	318.857	76.4898	3.57143	95.3518	197.224	11.102	197.224	12.1633	5012.84
0	14.5783	10.0676	28.2364	994.189	31.3199	-4.33521	35.6551	26.4852	1.83327	26.4852	1.83327	698.482	191.964	13.3571	92.7867	407.732	45.2857	407.732	45.2857	40.7679
0	10.0231	8.46513	27.8426	807.276	25.0068	-5.38808	30.3949	18.7809	-0.228381	19.8143	-0.228381	718.469	130.49	4.16327	77.8047	371.816	17.3878	326.714	17.3878	1460.78
0	11.6974	8.38288	31.8425	652.393	24.0331	-2.29943	26.3325	19.3864	3.14297	19.3864	3.14297	1082.1	222.571	12.9388	86.8601	602.163	42.2041	602.163	42.2041	1738.88
0	-2.48072	14.1499	44.75	659.337	12.1724	-19.4341	31.6064	-9.75301	2.29561	5.40623	-10.6667	201.625	32.25	0.160714	61.4319	89.0357	12.7857	27.4643	85.2679	5320.43
0	-4.25478	13.4987	37.8715	808.503	11.9773	-23.6589	35.6361	5.37427	-13.4106	5.37427	-14.3432	503.946	123.982	3.51786	106.718	323.607	12.4286	323.607	13.9464	4910.48
21	0.16802	14.5064	27.9016	1428.8	25.0913	-26.9025	51.9939	17.1663	-16.3983	17.1663	-18.0135	309.571	98.1224	1.28571	123.877	226.469	5.02041	226.469	5.04082	936.449
24	16.2261	8.6494	26.6301	899.966	31.5386	-0.940214	32.4789	24.9098	4.77705	26.9355	4.77705	1118.93	187.018	22.4464	55.9212	490.518	97.0179	465.393	97.0179	59.7143
0	2.89774	14.4861	45.1545	640.017	16.692	-15.3897	32.0817	10.3936	-4.95748	10.3936	-5.28731	323.143	87.8163	1.4898	115.046	223.204	5.71429	223.204	5.7551	4261
0	13.2834	10.0907	28.193	997.579	29.9276	-5.86147	35.7891	25.0855	0.409796	25.0855	0.409796	786.388	228.469	10.0612	104.228	507.816	38.8776	507.816	38.8776	75.2653
1	15.7761	7.3979	26.4289	756.176	29.7753	1.78386	27.9914	23.9854	6.11036	24.8778	6.11036	987.5	233.036	5.94643	93.1513	576.982	21.8393	546.464	21.8393	617.268
0	6.1629	14.9847	36.6136	984.406	25.9318	-15.0082	40.9399	16.3754	-3.35739	17.4671	-6.70661	29.7755	8.08163	0	85.679	20.3878	0.571429	19.5918	1.06122	2732.08
0	-0.0910408	14.351	36.6632	917.365	18.5176	-20.5998	39.1174	10.9413	-10.3418	10.9413	-11.5399	130.224	33.5102	1.04082	100.385	86.7551	3.16327	86.7551	3.46939	3874.9
0	-2.2025	13.7931	39.649	801.457	14.4472	-20.3349	34.7821	6.95585	-11.0335	7.63992	-11.9524	152.821	29.25	3.78571	61.7748	76.3929	15.3393	63.125	20	5059.62
0	1.11424	8.98978	21.1057	1216.74	22.9099	-19.6792	42.5891	13.5502	-6.12215	15.8492	-14.234	632.98	85.3061	25.449	38.0163	237.918	89.3469	230.408	102.98	165.857
0	-0.624092	9.23584	22.6728	1090.29	18.4172	-22.3158	40.733	12.0349	-14.2535	12.1084	-14.731	243.224	63.449	1.36735	102.027	157.878	7.5102	151.694	7.61224	449.02
0	16.5204	8.37635	25.9391	898.914	31.8812	-0.404735	32.286	25.1739	5.12864	27.27	5.12864	1183.06	187.367	25.102	55.5371	524.959	109.714	481.98	109.714	42.6735
0	2.38215	13.8218	26.439	1452.75	27.4765	-24.8033	52.2798	19.4453	-16.3123	19.4453	-16.3642	250.776	71.551	2	112.784	175.224	6.08163	175.224	6.08163	996.796
0	-3.73394	10.5042	34.6443	725.309	9.97871	-20.349	30.3277	4.83043	-11.5749	4.83043	-12.8789	651.643	137.714	6.32143	91.4084	372.982	21.6607	372.982	23.6964	4951.07
0	0.407554	12.5272	37.9176	769.839	15.974	-16.8943	32.8683	9.01607	-8.68027	9.73883	-9.10393	340.857	81.5102	2.93878	100.534	218.163	10.551	204.082	10.551	4884.35
0	15.1803	9.72049	28.2792	939.861	31.4509	-2.92214	34.373	26.4657	3.20796	26.4657	3.20796	945.286	197.893	14.8571	67.032	447.304	65.375	447.304	65.375	60.9821
0	6.16309	14.5013	30.1262	1257.85	29.2762	-18.8597	48.1358	20.9396	-6.84886	20.9396	-9.96571	54.1837	17	1	92.7449	36.6327	3	36.6327	3	1335.84
0	11.9484	8.41373	24.6544	978.892	30.3387	-3.79437	34.1331	17.3446	0.774095	24.0676	0.114816	266.245	33.2041	15.1837	22.337	84.5306	51.0204	70.8163	51.5918	-23.4898
0	-0.795193	13.4131	37.9088	835.872	16.0811	-19.2862	35.3674	8.58944	-10.1156	9.37355	-11.0919	259.786	58.8929	2.75	92.7447	160.339	9.64286	146.554	10.2679	4826.48
0	16.1145	8.07747	25.1262	894.914	31.8945	-0.252408	32.1469	24.5716	6.81789	26.8527	4.79446	1271.37	210.306	31.6939	50.002	521.898	132.449	495.102	138.265	31.1224
0	0.771988	14.8219	44.6492	663.095	14.8425	-18.3377	33.1802	8.51513	-7.31918	8.51513	-7.64762	625.893	134.536	3.23214	96.5198	366.696	13.375	366.696	13.375	4333.2
0	-6.15927	14.7865	37.4618	901.683	13.0942	-26.3669	39.4611	5.02505	-15.4964	5.02505	-17.0835	66.0204	20.2449	0.959184	109.67	47.8367	2.93878	47.8367	2.97959	5286.31
0	12.9458	6.81489	24.1159	785.71	26.7274	-1.53365	28.261	19.3369	3.175	22.5261	3.175	2191.02	342.571	54.1429	53.6629	881.082	198.49	785.245	198.49	591.143
0	-0.84916	13.9836	40.1072	764.186	14.7727	-20.0877	34.8603	8.07595	-9.81699	8.07595	-10.5744	546.041	122.388	3.18367	97.552	325.408	13.1633	325.408	14.6531	4301.51
0	13.5973	8.59175	28.3343	804.518	28.6295	-1.69012	30.3196	22.4623	3.40469	23.391	3.40469	995.816	173.551	11.1633	67.1864	453.735	41.9388	421.163	41.9388	798.918
0	0.405702	13.0488	26.3872	1407.34	24.7353	-24.7181	49.4534	17.0833	-17.0426	17.0833	-17.454	179.625	55.6786	1	121.405	134.714	3.51786	134.714	3.51786	1375.36
1	14.1647	10.8236	29.1112	996.107	31.6358	-5.54416	37.1799	25.5974	1.37434	26.0132	1.37434	559.673	149.327	3.44898	99.6795	340.041	16.0204	339.714	16.0204	78.1224
0	3.67203	10.6405	39.2249	612.574	15.8147	-11.318	27.1327	10.8426	-4.13994	10.8426	-4.13994	616.333	127.333	3.5	89.6436	343.5	14.3333	343.5	14.3333	3845.04
0	5.16162	13.8081	26.9937	1402.55	29.5492	-21.6008	51.15	21.6651	-12.8805	21.6651	-12.956	109.694	28.4082	1.36735	93.2294	69.5714	4.87755	69.5714	4.87755	1106.35
0	0.0636837	14.1704	27.4759	1426.24	25.1988	-26.3765	51.5753	16.9743	-16.8241	16.9743	-18.1282	252.041	69.8163	2	110.975	174.571	6.55102	174.571	6.55102	1331.92
0	1.84492	12.4653	27.2017	1249.13	24.0104	-21.8089	45.8193	16.8151	-13.7573	16.8151	-13.8365	155.102	41.2449	1.53061	103.061	104.49	5.40816	104.49	5.40816	2162.33
0	14.8926	10.3373	29.1604	958.874	31.7591	-3.69021	35.4493	25.1532	2.6837	26.4609	2.6837	775.429	190.107	11.375	78.8668	400.25	46.375	395.821	46.375	48.375
0	-2.23236	12.9343	39.7945	718.786	12.0957	-20.4037	32.4993	6.38434	-10.334	6.38434	-11.2537	422.469	109.367	2.83673	113.103	285.184	9	285.184	9.14286	4937.88
0	-13.5967	10.644	18.5449	1794.16	18.316	-39.0833	57.3993	9.26576	-32.8144	9.26576	-34.1091	330.49	79.8776	4.85714	91.6874	200.02	15.6122	200.02	15.6327	1438.84
3	7.15473	12.6368	27.3367	1243.81	28.8784	-17.3475	46.2259	19.9433	-8.41007	21.7546	-8.86284	176.653	49.1837	1.34694	108.459	119.163	5.89796	114.612	5.89796	1028.59
0	7.94568	14.08	31.1644	1131.25	29.0716	-16.1086	45.1802	19.6363	-6.74422	21.254	-6.74422	309.857	84.1224	2.55102	97.635	191.735	9.42857	178.306	9.42857	1345.16
0	-2.03115	14.2881	35.8732	958.93	17.1256	-22.6673	39.7929	9.53679	-11.9197	9.53679	-13.9756	90.6939	26.4082	0.244898	110.218	66.8776	2.2449	66.8776	2.34694	3747.51
0	-1.16057	13.4405	40.1501	776.736	14.5735	-18.8833	33.4567	7.59431	2.93478	8.09434	-10.8601	629.959	164.714	10.7959	96.0582	378.041	41.9388	327.531	131.612	4729.61
2	11.1014	8.84297	34.6771	605.748	22.8357	-2.66196	25.4976	18.1781	3.1498	18.1781	3.1498	980.429	196.816	9.63265	88.6442	543.878	32.8367	543.878	32.8367	2168.98
0	6.7726	11.1173	30.1548	930.53	24.6159	-12.2449	36.8608	16.5009	-5.22106	17.8652	-5.22106	425.768	90.2143	3.21429	85.1065	235.589	12	222.054	12	1914.04
0	1.33916	13.6986	44.2385	634.64	15.4417	-15.5061	30.9478	8.02611	-5.85442	8.80107	-6.6842	305.518	76.9464	4.60714	91.9631	188.679	18.9107	173.375	24.1607	4699.73
2	16.7042	7.39756	25.4802	771.419	31.8386	2.80669	29.0319	24.0076	6.93321	26.0102	6.93321	1283.08	192.143	18.4694	62.8856	539.837	65.5918	517.633	65.5918	538.878
0	-5.33557	13.2489	36.1612	852.205	11.3338	-25.2988	36.6326	4.7666	-15.0786	4.7666	-16.0197	433.224	104.857	2.91837	105.574	275.02	9.93878	275.02	11.2245	4835.86
0	7.6838	13.3175	28.5649	1231.92	29.9542	-16.6804	46.6346	21.8025	-8.32414	21.8327	-8.41723	115.714	24.3393	1.07143	81.1914	64.7321	4.75	64.7321	4.75	1445.38
0	9.53651	10.3226	25.2989	1151.53	31.6824	-9.12016	40.8026	21.5847	-0.179646	23.6636	-4.55086	275.673	36.9184	15.1429	25.6314	94.8776	51	88.5714	56.2653	-3.4898
1	11.2029	12.1883	29.0596	1132.76	30.1056	-11.8339	41.9396	24.3413	-3.55525	24.3413	-3.55525	522.214	188.911	3	135.868	395.679	10.1071	395.679	10.1071	94.1607
1	15.7463	8.86328	27.1251	903.433	31.3093	-1.36563	32.6749	26.4553	4.22181	26.5357	4.22181	1132.55	216.51	22.1633	59.8502	504.776	95.3878	504.735	95.3878	91.8571
0	-1.20855	13.7496	44.3201	642.997	12.2492	-18.7723	31.0216	6.36095	-8.80146	6.36095	-9.22365	608.408	132.388	4.55102	87.9843	341.857	19.4082	341.857	19.4082	4794.9
0	1.00563	11.2975	34.0839	804.401	16.672	-16.3896	33.0616	9.99087	-9.00537	10.7322	-9.00537	373.347	87.9184	2.04082	102.492	238.245	8.55102	228.184	8.55102	4641.39
0	-8.60856	13.1936	34.2674	920.953	10.3964	-28.0727	38.4691	2.58074	-18.4318	2.58074	-20.0419	57.2857	19.9107	0	125.66	47.7857	0.267857	47.7857	0.357143	5259.23
4	15.86	8.59961	26.4905	899.688	31.1844	-1.27355	32.458	24.6138	4.38963	26.6025	4.38963	1062.92	188.245	19.6531	57.9753	461.857	84.2245	455.265	84.2245	92.5918
0	-4.00397	14.2546	23.0626	1787.59	25.418	-36.3893	61.8073	16.5309	-22.974	16.5309	-27.2935	565.02	123.694	5.02041	89.3837	323.449	21.6531	323.449	22.9388	318.429
0	8.75808	13.6358	32.0951	1043.64	28.9261	-13.5539	42.4799	19.5289	-4.7516	21.0877	-4.7516	273.143	69.4464	1	94.2482	164.554	4.92857	152.607	4.92857	1511.46
0	8.87098	10.6825	26.8744	1083.15	26.7216	-13.0269	39.7484	20.8749	-5.22808	21.573	-5.22808	1125.18	329.911	14.8036	106.991	717.946	54.3036	698.804	54.3036	291.196
1	-1.43021	13.4937	37.7177	852.562	15.3123	-20.4459	35.7582	8.11726	-11.2944	8.82605	-12.0397	359.125	92.3393	2	109.974	236.054	7	234.464	7	4794.36
0	11.9097	16.4405	32.4918	1287.05	35.6417	-14.9572	50.5989	26.4669	-0.816792	26.4669	-5.06508	36.5625	12	0	97.5909	26.7031	1	26.7031	1	923.531
0	13.6708	8.06985	26.9923	798.099	28.8141	-1.0782	29.8923	22.5335	3.61422	23.4396	3.61422	1053.08	184.51	11.9184	69.1208	488.408	42.8367	452.224	42.8367	973.673
0	11.456	7.21167	25.0834	791.515	25.4356	-3.28865	28.7242	20.572	3.93897	21.0159	1.54367	2963.35	570.469	71.5102	66.6132	1435.02	259.959	1167.14	284.408	859.531
4	5.25458	6.01985	19.0122	930.122	21.4183	-10.2349	31.6532	14.4647	-2.3282	16.6596	-6.2345	1074.39	125.212	55.7879	30.1924	367.727	173.091	334.909	252.545	77.3333
0	1.03428	12.2592	42.1161	627.16	13.6196	-15.4856	29.1053	8.34237	-6.79043	8.34237	-6.88693	603.429	134.982	3.67857	90.7623	346.964	16.2857	346.964	16.3214	4252.43
0	13.135	9.99588	25.7979	1088.4	31.1672	-7.57869	38.7459	26.0324	-0.913061	26.0324	-0.913061	586.347	191.714	4.16327	120.775	404.878	15.0816	404.878	15.0816	23.0612
0	-2.57764	10.942	21.7127	1420.04	23.2927	-27.0994	50.3921	14.7847	-17.678	14.7847	-20.6658	441.224	62.3878	16.551	40.2737	169.551	57.1429	169.551	69.1837	377.02
0	16.9171	6.63007	24.6155	733.421	30.4223	3.48833	26.934	24.9059	7.44607	25.622	7.44607	1031.61	224.653	11.3673	88.1528	576.633	37.4898	567.469	37.4898	392.939
0	11.1809	15.0438	33.221	1120.78	32.8336	-12.4456	45.2793	23.8212	4.77756	23.8212	-3.76916	26.5918	6.08163	0	61.9706	13.6531	1.08163	13.6531	3	1753.98
0	14.0027	8.59654	27.5786	836.267	30.6716	-0.495696	31.1673	6.81816	11.644	24.412	4.09452	1938.47	228.533	111.533	21.7323	562.8	374.467	529.8	561.733	109.667
0	-5.56222	8.15979	20.0345	1111.43	16.62	-24.1073	40.7273	8.16086	-14.6589	8.53702	-18.3572	417.125	56.4464	19.375	34.0272	153.946	62.4107	143.089	82.5357	86.0357
0	2.5066	9.62157	22.1969	1281.76	24.5829	-18.7619	43.3448	17.6691	-11.4387	17.6691	-13.4852	409.536	73.8571	11.9643	53.0515	182.036	46.0179	182.036	57.7679	159.054
0	2.41073	11.7855	24.4623	1319.61	25.1762	-23.0313	48.2075	18.0422	-14.2163	18.0422	-14.5968	175.679	52.7679	1.82143	111.396	123.339	5.625	123.339	5.625	1949.07
2	-0.461557	12.9563	34.6225	861.364	16.3486	-21.0299	37.3785	9.59819	-11.0294	9.59819	-11.592	492.089	105.018	1.46429	96.1632	287.982	6.80357	287.982	6.80357	3207.55
0	0.709898	10.6099	23.2986	1254.28	24.5287	-20.9984	45.5271	16.0875	-13.2289	16.0875	-14.4959	527.224	72.7143	17.4286	44.5979	213.735	61.6531	213.735	76.7347	283.061
0	10.0871	8.01661	27.3862	778.34	24.5596	-4.70486	29.2644	18.7307	0.220119	19.5477	0.220119	1097.14	184.482	13.6786	66.1359	489.232	49.6786	463.714	49.6786	1604.55
0	11.493	11.0771	29.8525	968.752	29.0644	-8.0345	37.0989	21.6221	-0.940262	23.0987	-0.940262	542.518	109.857	3.67857	82.6796	301.929	13.75	267.286	13.75	829.25
0	-1.84568	7.19956	26.4062	743.24	12.4197	-14.8194	27.2391	4.39883	-7.98519	7.2125	-10.6753	1036.11	126.393	60.25	26.1402	352.5	200.714	293.893	203.536	2986.64
0	-3.8421	14.4571	37.7312	892.478	14.4899	-23.8201	38.3099	6.42743	-13.6872	7.08311	-14.783	123.071	30.8929	1.08929	94.8296	79.5357	4.875	72.4464	5.53571	5049.14
0	16.1646	8.3022	25.9337	870.831	31.986	-0.017551	32.0036	20.4747	7.10049	26.5965	5.14913	1512.43	260.878	39.7755	56.195	680.49	156.265	541.061	175.898	286.776
0	-3.39217	12.7954	38.1023	754.964	11.7684	-21.8107	33.5791	5.60346	-11.6306	5.60346	-12.8005	679.224	145.184	6.18367	93.997	397.02	21.4898	397.02	24.4082	5005.06
0	7.68474	10.4241	27.671	997.003	24.9073	-12.7494	37.6568	19.2421	-4.38643	19.3509	-5.14247	820.897	180.397	16.8276	85.8348	466.603	55.7931	458.931	56.3103	358.586
0	-6.45083	10.8533	31.409	872.833	10.336	-24.2193	34.5553	3.94867	-10.1547	4.09733	-17.1949	300.5	73.5	6.16667	82.5979	173.667	30.6667	143	52	5205.67
0	8.77276	8.82753	25.5115	946.214	26.4478	-8.15579	34.6036	14.9248	2.49277	20.2601	-2.69219	1782.05	222.804	91.1429	32.3212	630.214	290.786	614.089	369.732	810.411
0	16.897	7.60915	24.4639	857.258	31.9924	0.8925	31.0999	25.1501	6.02999	27.1718	6.02999	1187.97	174.672	30.3281	50.3847	480.906	109.484	463.141	109.484	56.5469
0	2.98891	15.9993	36.1462	1065.35	24.1512	-20.1079	44.2591	15.7605	-6.15735	15.7605	-10.3571	32.0204	9.46939	0	92.5492	24.3265	1.08163	24.3265	2.08163	2751.33
0	-5.49361	14.6308	36.9987	933.217	13.6637	-25.8778	39.5415	5.89883	-15.0724	5.89883	-16.9861	144.592	43.2245	0.204082	116.751	102.673	2.20408	102.673	2.20408	4971.96
1	-2.73005	14.0102	28.881	1294.94	21.1801	-27.3338	48.5139	13.0847	-18.5437	13.0847	-18.8421	408.062	116.938	2.15625	114.123	281.391	8.60938	281.391	8.60938	1217.44
0	-2.59438	14.7187	41.3195	794.838	14.3534	-21.2688	35.6222	6.6456	-0.253976	7.18969	-12.199	109.946	20.125	2.5	52.502	48.2679	14.5893	43.125	22.9286	5121.43
0	4.55374	10.5104	22.5341	1375.53	28.9353	-17.7062	46.6416	20.3744	-4.4295	20.8793	-12.5179	345.857	38.551	19.9184	20.4004	104.163	64.0816	104.122	81.2245	192.163
0	2.96186	13.0391	41.2535	649.111	17.0021	-14.6033	31.6054	10.5079	-5.38967	10.5079	-5.41	704.224	139.755	3	87.5729	360.98	13.6327	360.98	13.6327	3730.37
4	2.02952	15.0916	41.7129	716.591	17.3236	-18.854	36.1776	9.79057	-7.34954	10.3454	-7.34954	681.918	126.98	2.67347	86.339	358.102	14.0612	350.265	14.0612	3454.92
6	14.4012	8.63642	27.6713	835.138	29.4974	-1.70971	31.2071	24.4256	3.78919	24.4256	3.78919	1093.07	194.661	17	64.2676	489	62.6071	489	62.6071	568.875
0	-5.61281	15.3865	36.7173	961.798	15.1284	-26.7545	41.8829	6.19785	-15.7181	6.19785	-17.4926	39.8036	15.0893	0	125.762	35.0179	0	35.0179	0.0714286	5030.98
0	-4.73822	12.9903	39.1918	756.704	10.925	-22.1487	33.0737	4.1945	-1.23173	4.55831	-13.9185	147.041	29.7755	1.89796	68.8445	69.1429	9.44898	60.8776	42.0816	5458.69
0	0.284969	14.2863	43.6866	661.297	14.4681	-18.2189	32.687	8.07793	-7.61556	8.07793	-8.0051	622.857	134.204	3.55102	95.4157	363.878	14.5918	363.878	14.5918	4407.94
0	9.16917	10.4853	28.5793	953.208	26.8371	-9.84871	36.6859	19.1508	-3.0335	20.5826	-3.0335	547.107	107.179	3.76786	83.6068	308.429	14.2679	267.357	14.2679	1296.68
3	3.15693	11.9773	26.1481	1298.04	26.8867	-18.9251	45.8118	17.5145	-11.107	18.6471	-12.7398	517.857	69.551	22.898	27.9783	169.224	86.3061	168.449	103.612	260.694
0	-8.96609	13.5586	23.7974	1662.94	20.8611	-36.117	56.9781	11.1861	-28.3147	11.4601	-28.9528	640.082	117.816	9.55102	73.4654	317.673	38.8367	317.51	38.8367	1171.2
0	13.2149	8.50517	31.7353	665.399	25.8401	-0.961938	26.8021	20.8175	4.4574	21.0161	4.4574	1165.14	250.672	15.0625	88.2679	654.906	49.1719	653.062	49.1719	1512.66
1	5.40045	9.62473	25.2269	1028.88	23.529	-14.6024	38.1313	15.2755	-7.44165	17.5247	-7.56256	1127.94	159.531	43.3878	38.9471	428.776	159.571	427.082	159.735	277.306
0	-7.49406	13.8207	35.8117	916.666	11.0688	-27.5188	38.5876	3.60718	-17.9533	3.60718	-18.8014	162.878	52.2449	0	125.981	123.633	0.530612	123.633	0.530612	4894.27
0	8.27021	15.3926	32.4978	1186.59	31.2995	-16.0584	47.3579	22.2911	-5.72588	22.2911	-6.90982	89.4688	23.3594	0.3125	98.4575	59.5625	1.92188	59.5625	1.92188	1204.25
0	13.9469	8.30259	25.6993	922.704	29.3802	-2.92555	32.3058	24.9559	2.37487	24.9977	2.37487	901.122	222.143	22.0816	82.5597	492.02	76.6939	491.469	76.6939	-0.428571
0	16.6218	7.85952	25.6276	839.38	31.6046	0.939347	30.6652	26.6612	5.98397	26.6612	5.98397	1124.96	180.918	22.9388	58.5332	493.245	81.2245	493.245	81.2245	132.959
0	9.70171	7.84833	23.5478	937.118	27.2456	-6.07853	33.3241	16.0102	6.2229	21.1454	-1.59131	1792.65	201.347	103.714	22.6077	573.959	324.755	556.224	402.878	514.918
2	-0.745912	13.727	28.32	1307.56	22.4736	-26.006	48.4795	14.7946	-16.958	14.7946	-17.2482	147.02	39.3265	1.08163	98.9847	96.0408	4.79592	96.0408	4.79592	1829.76
0	2.03345	10.0439	23.3722	1221.33	23.8616	-19.1101	42.9717	16.5708	-5.17366	16.5708	-13.3081	544.776	79.1633	20.5306	41.2824	212.612	72.8776	212.612	88	255.755
0	12.4027	8.28593	29.568	717.173	25.9702	-2.04922	28.0194	20.1067	3.15429	20.9889	3.15429	838.082	185.102	4.57143	90.1119	474.735	19.3878	456.082	19.3878	1383.86
0	1.26628	13.2807	36.1452	825.803	17.395	-19.3371	36.7321	10.8653	-8.66763	10.8653	-9.44212	490.061	108.776	0.918367	97.5533	287.898	5.40816	287.898	5.40816	3185.2
0	8.8661	14.0284	27.0522	1414.97	33.4056	-18.4505	51.8561	25.2596	-5.48532	25.2596	-9.56516	40.3265	12.1633	0.0408163	90.6543	28.3878	0.857143	28.3878	1.71429	565.347
0	9.54623	10.7026	28.411	1011.46	27.055	-10.6153	37.6703	20.8662	-3.5029	21.5342	-3.5029	1296.7	310.359	26.6094	86.6478	732.422	89.3125	718.906	89.3125	451.688
0	-0.176408	13.9007	37.9989	784.714	15.5708	-20.998	36.5687	8.93211	-9.8748	8.93211	-10.4126	581.347	121.592	1.34694	93.4927	328.041	8.5102	328.041	8.5102	3612.43
0	16.3506	7.03932	26.3983	710.02	29.1956	2.53421	26.6614	23.9731	7.16319	24.7027	7.16319	1058.71	248.839	8.21429	95.53	629.179	33.3036	615.107	33.3036	518.357
0	2.2948	10.9053	24.5434	1265.45	22.8748	-21.5534	44.4282	16.9107	-14.2438	16.9107	-14.2438	659.98	141.163	4.97959	86.243	361.306	20.5306	361.306	20.5306	682.449
0	17.6661	6.53166	23.539	748.932	32.2538	4.50686	27.7469	26.1348	8.07352	26.6629	8.07352	1119.29	205.633	15.4694	73.767	539.755	50.1633	535.673	50.1633	322.224
0	-10.3534	9.44063	14.6449	2106.46	22.6438	-41.8182	64.462	14.8438	-30.8994	14.8438	-36.4435	296.816	46.1633	9.04082	55.9484	131.755	29.3061	131.755	32.3878	166.714
0	11.4437	8.00587	24.0331	969.902	27.0982	-6.20636	33.3046	22.5365	-1.00169	22.6867	-1.00169	693.25	183.839	9.83929	99.9405	425.714	33.6429	418.589	33.6429	185.089
1	-3.34998	13.7523	38.542	796.474	12.4843	-23.188	35.6723	5.94921	-12.646	5.94921	-13.4674	549.857	125.082	3.32653	99.6809	334.163	13.2449	334.163	14.9388	4593.37
5	8.67395	9.90545	28.589	912.486	26.3229	-8.30547	34.6284	19.6831	-2.45302	19.6831	-2.45302	1384.53	201.694	45.5306	47.1964	541.265	156.449	541.265	156.449	1041.76
2	-2.21708	14.7498	29.86	1310.1	21.6624	-27.7369	49.3993	13.5706	-18.3955	13.5706	-18.6431	416.061	125.449	2.55102	117.691	290.571	8.97959	290.571	8.97959	1307.22
0	10.3153	15.7353	31.6006	1271.08	34.0168	-15.7805	49.7973	24.9944	-2.44234	24.9944	-6.25084	33.1837	8.16327	1	66.3619	19.8163	3	19.8163	3	774.327
0	4.36207	8.05877	23.9065	954.231	21.9637	-11.7446	33.7084	15.9471	-6.2282	15.9471	-7.41043	629.172	82.7656	29.0312	34.8298	231.438	92.6562	231.438	105.938	233.438
0	1.82629	13.6345	38.0782	759.775	17.3546	-18.4508	35.8054	10.1024	-8.06858	10.714	-8.06858	597.107	117.375	1.05357	89.4851	325.286	8.28571	318.339	8.28571	3229.21
0	-1.34857	14.5739	25.6193	1598.53	25.1407	-31.7521	56.8928	17.2216	-21.1003	17.2216	-21.9393	512.429	141.714	3.79592	108.447	337.673	13.7959	337.673	13.7959	411.694
0	4.79533	10.8415	24.0639	1297.98	28.3966	-16.6565	45.0531	20.1686	-2.86732	20.1686	-10.9729	483.143	56.4082	25.3878	24.0322	149.102	84.7959	149.102	112.449	119.776
22	-1.45785	13.4896	38.6963	773.386	14.2622	-20.595	34.8572	7.71706	-10.1528	7.71706	-11.2377	586.102	131.49	4.7551	100.085	358.265	16.9592	358.265	18.6531	4659.33
0	7.39221	13.6176	29.1736	1203.76	29.0503	-17.6274	46.6777	20.7375	-7.59605	20.7375	-8.8089	184.653	39.1224	2.77551	86.9362	108.204	9.40816	108.204	9.40816	1582.33
0	-8.42525	14.8305	35.8413	976.019	11.5187	-29.8466	41.3653	3.34661	-19.1413	3.34661	-20.6084	126.531	42.3878	0	128.272	99.0612	0.163265	99.0612	0.285714	5010.84
0	12.1011	17.5878	33.252	1342.74	35.9757	-16.9167	52.8924	27.1618	0.521796	27.1618	-6.09082	35.0204	12.4286	0	106.547	27.3673	0	27.3673	0.469388	1076.24
0	-0.976292	11.4324	28.7031	1071.91	18.4316	-21.3912	39.8228	12.0283	-13.9808	12.0283	-14.161	183.464	43.4286	1.875	86.3567	107.929	6.57143	107.929	6.57143	2694.2
0	1.8203	13.2992	41.7454	681.233	16.1667	-15.6855	31.8522	9.87249	-6.06244	9.87249	-6.76152	563.49	124.102	4.12245	95.6957	332.857	14.9388	332.857	15.0816	4191.02
0	-1.26234	15.3058	37.9952	941.975	17.8273	-22.455	40.2823	10.0469	-11.0019	10.0469	-13.0245	97.8571	27.9184	0.0816327	111.451	71.6531	2.08163	71.6531	2.5102	3780.29
0	11.0994	16.4044	35.5966	1126.08	32.9511	-13.1323	46.0834	22.4979	0.888381	23.7643	-3.78744	33.5714	9	0	80.5431	22.6939	0.714286	18.7551	1.71429	1618.71
0	12.634	16.4265	33.5835	1226	35.4483	-13.4642	48.9126	24.8703	3.68724	26.1729	-3.75861	33.0816	8	0	73.9898	21.0816	2	19.0816	3	1249.82
0	15.6395	8.42954	25.7607	922.87	31.3774	-1.34196	32.7193	26.7092	3.97722	26.7092	3.97722	1010.71	203.204	26.4898	60.6083	468.061	102.612	468.061	102.612	23.7755
7	12.0625	8.25667	26.5915	849.286	26.99	-4.06	31.05	22.0233	1.33833	22.0233	1.33833	1290	271	40	70.5081	682	136	682	136	42
23	-5.93565	14.5736	24.6904	1607.81	23.8292	-35.1945	59.0238	13.5925	-23.3272	13.5925	-26.3807	414.918	63.8571	13	48.0443	174.837	45.8776	174.837	56.0204	464.898
0	16.0075	7.68454	27.2851	747.997	29.8818	1.72239	28.1595	22.2317	6.77191	25.2062	6.77191	2081.23	282.538	75.1538	38.066	717.769	246.692	651.615	246.692	6.30769
0	-3.59737	14.1866	38.6726	831.72	12.9011	-23.7824	36.6835	6.24024	-13.0687	6.24024	-14.0741	458.061	113.816	3	107.762	296.755	10.449	296.755	11.7551	4767.67
0	0.947126	13.6718	43.8377	630.289	14.0218	-17.1556	31.1774	8.20426	-7.1443	8.20426	-7.1443	670.143	145.082	2.10204	99.9903	400.02	9.57143	400.02	9.57143	4280.37
0	1.72478	14.4748	45.7221	641.133	15.6042	-16.0506	31.6548	9.26176	-6.08005	9.26176	-6.35399	573.714	125.49	3.57143	92.105	331.531	15.6531	331.531	15.6531	4342.06
0	-5.91124	10.5595	35.2003	741.395	8.064	-21.9381	30.0021	2.74849	-2.53702	2.99711	-15.0755	674.733	195.8	7.66667	106.922	434.867	33.7333	371.933	134.067	5302.2
2	11.8514	18.2287	34.687	1292.7	35.7005	-16.8519	52.5524	26.0953	-4.2434	26.0953	-5.2933	49.9643	12.3393	0	84.7973	31.6607	1.60714	31.6607	1.98214	1030.46
0	-5.68056	12.9457	35.8406	878.1	11.074	-25.0464	36.1204	4.90344	-15.286	4.90344	-16.4819	392.393	110.321	2	118.26	272.696	6.03571	272.696	6.83929	5142.66
0	7.21985	8.93926	28.9055	813.162	23.0608	-7.91347	30.9743	15.0089	-2.97437	16.991	-2.97437	576	92.0612	17.9592	57.2121	254.429	56.3878	248.061	56.3878	1202.41
0	15.8819	9.88452	29.3057	901.337	31.9171	-1.80779	33.7249	25.6237	4.41405	26.7368	4.41405	967.036	167.036	14.6964	63.0289	425	53.5357	409.964	53.5357	130.304
0	8.51301	8.93415	28.5582	812.642	23.882	-7.36569	31.2477	17.2651	-1.90626	18.2914	-1.90626	656.125	119.266	4.21875	79.1126	337.859	16.1719	311.641	16.1719	1737.83
0	-4.16697	13.3062	35.1457	890.74	12.8494	-25.0035	37.8529	6.24456	-14.6156	6.24456	-15.5179	328.367	75.3673	3.34694	93.9018	197.347	11.4286	197.347	12.9184	4407.29
0	-0.208646	14.8046	43.9651	729.353	15.6845	-17.9789	33.6634	-7.63629	4.46585	8.6869	-9.11415	155.347	23.7959	2.44898	48.172	59.2245	17.1224	32.3265	49.7143	4920.1
8	-1.25218	12.3908	37.8663	698.293	13.5119	-19.2019	32.7138	7.04369	-10.1221	7.04369	-10.1221	773.893	137.018	5.58929	81.0798	379.089	22.8571	379.089	22.8571	4199.93
0	6.59735	15.499	33.1033	1169.78	29.2775	-17.5439	46.8214	20.47	-8.09782	20.47	-8.29911	69.1071	18	1.03571	82.1437	41.8929	3.16071	41.8929	3.16071	1666.95
0	8.56267	14.3944	27.7546	1387.68	33.5633	-18.2975	51.8608	25.0236	-5.42439	25.0236	-9.11516	40.7959	13.6735	0	104.47	30.4694	0	30.4694	0	999.531
0	1.75671	13.6141	26.9578	1431.28	26.7253	-23.7771	50.5024	18.9299	-13.7956	18.9299	-16.4619	153.796	50.449	0.918367	124.766	117.776	3.20408	117.776	3.38776	1147.9
0	11.9746	15.9126	31.9534	1258.83	34.8344	-14.9573	49.7917	25.9069	-3.3075	25.9069	-4.81433	95.9796	22.6531	1.12245	89.712	60.3265	4.57143	60.3265	4.57143	976.796
0	-6.87331	14.42	35.4666	951.715	13.1113	-27.5315	40.6428	4.83684	-16.9224	4.83684	-18.5461	45.5918	15.4286	0	119.782	37.2245	0.0408163	37.2245	0.0408163	5156
1	10.7649	7.71971	26.6085	787.137	25.1358	-3.87036	29.0061	19.4342	0.822798	20.3593	0.822798	948.107	170.5	9.32143	71.9512	457.893	34.1071	416.375	34.1071	1365.16
0	5.10552	11.9091	23.6721	1449.79	28.3711	-21.9326	50.3038	22.0944	-13.6242	22.0944	-13.6242	407.179	134.107	1	121.252	292.036	5	292.036	5	137.393
0	2.14065	12.0137	40.7447	607.038	15.2596	-14.223	29.4826	8.93913	-5.61862	9.29704	-5.61862	759.179	149	3.58929	85.2633	381.179	15.375	380.214	15.375	3848.86
0	-0.460092	10.8851	22.2987	1386.42	24.706	-24.1047	48.8106	16.4694	-15.4881	16.4694	-17.9061	424.163	68.8163	12.5102	51.7334	183.429	44.6122	183.429	56.2857	278.51
0	11.551	5.35174	16.2666	1001.13	28.4415	-4.45671	32.8982	15.5416	-0.437821	23.7712	-0.512036	191.339	20.3929	11.8036	15.8667	55.0536	38.125	45.875	38.125	-0.142857
5	-3.21522	14.0288	36.3516	900.616	14.8231	-23.7553	38.5784	7.5487	-13.5455	7.5487	-14.498	229.179	56.8214	1.98214	101.383	147.625	6.85714	147.625	7.55357	4389.43
26	-4.59782	12.6613	27.8145	1224.69	15.8637	-29.7567	45.6204	8.58012	-21.2934	8.58012	-21.2934	292.939	61.5102	2.38776	91.4376	170.49	8.04082	170.49	8.04082	2815.82
0	-14.2561	8.02241	15.1226	1668.93	14.2846	-38.7643	53.0489	7.13901	-32.2374	7.13901	-32.9013	266.367	43.3673	9.87755	50.8737	116.857	32.6531	116.857	33.0612	343.653
0	-8.54731	13.9684	34.5814	956.143	11.7238	-28.6586	40.3824	3.29181	-18.7061	3.29218	-20.169	64.2449	23.3061	0.0204082	132.423	52.5918	1.16327	52.5918	2.10204	5483.55
0	4.69809	14.473	32.8732	1093.04	26.0226	-18.0081	44.0306	17.7031	-7.81162	17.7031	-9.24089	140.518	33.9464	1.23214	93.6729	90.75	4.78571	90.75	4.89286	2034.75
0	7.79015	7.85616	26.7266	794.421	22.2282	-7.16245	29.3907	16.4959	-2.22238	17.4864	-2.22238	807.653	142.367	6.67347	72.107	394.041	26.2653	350.265	26.2653	1745.27
0	17.5916	6.4915	23.5337	747.726	31.9747	4.39086	27.5838	25.9712	8.00008	26.5575	8.00008	1092.8	210.755	15.1633	77.0626	547.898	47.7347	542.714	47.7347	312.041
3	12.8183	15.6468	32.3017	1221.66	35.5494	-12.8901	48.4396	26.3562	4.17919	26.3562	-3.54236	33.9107	7	0	66.4704	18.4107	2	18.4107	3	1188.46
0	-8.79465	12.9347	22.0071	1705.5	21.2234	-37.5491	58.7725	12.2294	-28.9186	12.2294	-29.6998	442.265	93	5.34694	91.1837	261.592	18.1837	261.592	18.2041	1131.35
0	2.46656	7.05428	19.3772	1022.01	21.706	-14.6856	36.3916	15.2045	-8.67562	15.2045	-10.1367	584.061	73.9592	26.4286	34.0355	212.939	86.5714	212.939	100.796	120.592
0	3.458	10.7838	21.0117	1498.04	27.3696	-23.9513	51.3209	20.7332	-16.278	20.7332	-16.278	534.592	122.959	4.20408	91.3381	313.306	17.9796	313.306	17.9796	58.5102
1	7.07548	11.1757	22.4107	1441.98	30.568	-19.3268	49.8948	21.4253	-12.2098	23.0786	-12.2908	165.204	26.0612	3.89796	58.5881	75.8571	13.102	71.8776	13.102	860.367
0	-1.92504	14.1914	27.3949	1426	22.4958	-29.311	51.8069	14.7644	-20.2782	14.7644	-20.2782	438	132.449	4.38776	110.011	294.837	15.5102	294.837	15.5102	1105.71
1	-4.55754	14.908	26.3479	1565.77	22.5421	-34.0376	56.5797	13.9854	-24.3796	13.9854	-24.3796	537.306	142.878	3.36735	106.56	354.673	12.9592	354.673	12.9592	896.673
0	-5.11911	14.0832	38.8311	835.085	11.7835	-24.482	36.2656	4.88396	-14.4365	4.88396	-15.4782	273.286	71.5714	1	112.626	183.735	3.06122	183.735	4.06122	4682.92
0	12.5574	16.0073	33.001	1228.57	34.9629	-13.5394	48.5024	24.7743	3.75412	26.0649	-3.90582	32.0408	7.02041	0	70.2659	19.0612	2	19.0204	3	1210.33
0	4.09427	8.47648	21.3916	1142.46	24.0958	-15.5266	39.6224	17.5713	-8.39476	17.5713	-10.2166	525.857	72.102	24.2245	31.9774	186.939	82.4082	186.939	96.7347	152.653
0	-0.897107	12.2647	37.3062	777.329	14.6206	-18.2041	32.8248	7.83435	-9.50914	8.54967	-10.4868	305.054	70.3571	3.17857	94.9056	190.375	11.6429	173.786	12.0179	5012.88
0	-3.13397	15.4183	30.7186	1335.9	20.8362	-29.3524	50.1887	12.8508	-19.9712	12.8508	-19.9712	380.571	107.041	3	112.651	264.408	10.0408	264.408	10.0408	1524.61
0	-4.87436	14.9242	37.5301	918.582	14.483	-25.2757	39.7587	5.87652	-14.326	6.43833	-16.1096	86.6327	24.9388	0.959184	107.735	60.4082	2.95918	59.3878	2.95918	5070.29
0	15.7489	8.68592	26.9443	880.996	31.025	-1.20735	32.2323	25.6591	4.51314	26.2804	4.51314	988.878	181.469	16.5918	61.0037	429.388	66.8776	428.939	66.8776	153.857
4	-3.61628	10.994	23.6681	1300.86	20.7141	-25.7351	46.4492	12.7787	-17.468	12.7787	-19.2972	410.367	98.8367	5.2449	89.0403	240.959	18.5102	240.959	29.3878	1308.92
0	2.66433	12.2458	25.283	1356.66	25.8269	-22.6259	48.4527	18.5896	-12.6766	18.5896	-14.9636	118.939	25.9796	3.65306	60.1243	57.551	12.3673	57.551	12.5714	1386.16
0	9.36544	12.6667	32.1327	1008.08	27.4699	-11.9418	39.4117	19.6056	-3.74737	21.1688	-3.74737	560.367	143.224	4.06122	100.291	347.041	16.3061	339.735	16.3061	1048.96
0	-3.12381	7.16692	26.9179	694.784	10.8135	-15.7762	26.5897	2.88101	-11.3282	5.31349	-11.3888	1139.86	125.971	63.9143	21.4199	358.971	204.486	336.657	215.714	3251.06
0	-3.40468	13.7861	39.5156	799.793	13.1898	-21.6593	34.8491	5.92261	0.416786	6.37321	-13.1784	360.357	104.464	4.32143	112.48	238.804	21	210.339	63.4286	5056.39
0	-8.89131	13.762	33.5435	986.904	11.5145	-29.4918	41.0063	3.11428	-19.8769	3.11428	-21.0942	81.7442	26.2558	0.162791	115.098	59.6977	3	59.6977	6.09302	5376.09
0	12.9081	11.9742	29.198	1091.07	31.6722	-9.33729	41.0095	25.6553	-1.2568	25.6553	-1.2568	454.214	137.857	2.21429	122.128	320.357	10.4821	320.357	10.4821	78.1607
0	0.947753	10.1309	22.3239	1318.3	23.7668	-21.6143	45.3811	16.6219	-13.6327	16.6219	-15.6501	395.464	70.4821	12.5714	55.1369	180.929	43.4107	180.929	51.3571	116.393
0	8.60917	10.1734	24.0002	1223.37	31.3397	-11.0489	42.3887	21.575	-1.96111	23.4315	-6.52698	278.467	33.1	17.8	19.0777	83.0333	56.9333	77.6333	67.9	25.9667
0	-2.88963	12.5965	27.1144	1294.83	19.2822	-27.2139	46.4961	12.423	-19.4056	12.423	-19.4056	167.224	48.2857	1.10204	103.896	113.224	4.18367	113.224	4.18367	2112.22
0	-0.622211	12.6565	37.4218	798.643	15.079	-18.7037	33.7827	8.21779	-10.591	8.97819	-10.591	394.875	101.375	2	111.577	263.109	6.96875	258.859	6.96875	4909.22
1	10.5193	10.0401	25.9753	1087.31	31.6897	-6.96269	38.6524	21.7947	-2.0686	23.9256	-2.62795	236.265	32.1224	12.6939	29.4632	85.551	41.7143	80.1837	41.7143	-15.5918
5	15.4705	8.18774	25.1155	922.156	31.3567	-1.24186	32.5986	26.5914	4.57319	26.5914	3.89575	1047.18	173.161	27	54.1905	455.625	110.393	455.625	110.518	27.9821
1	-0.611908	13.0794	22.988	1661.59	26.3194	-30.5774	56.8968	18.7242	-19.0104	18.7242	-22.2356	310.306	94.2245	1.85714	120.336	224.245	6.36735	224.245	7.02041	595.796
0	14.1708	7.72174	27.088	756.723	27.7811	-0.716929	28.4981	22.9411	6.90465	23.3713	4.69179	2669.86	465.75	58.5357	61.1164	1208.8	220.339	1029.29	234.071	428.5
0	7.96831	14.4884	32.9612	1078.77	28.8185	-15.1307	43.9492	19.6042	-6.05781	20.7667	-6.05781	170.857	41.4694	1	87.306	97.449	4.85714	96.2653	4.85714	1609.9
0	-1.65967	13.6261	23.3113	1709	25.7539	-32.6997	58.4536	17.9837	-20.3001	17.9837	-24.0772	350.071	103.464	1.98214	119.5	251.839	6.82143	251.839	8.94643	593.268
0	13.7547	11.6002	31.7454	939.535	30.8464	-5.69414	36.5406	23.4938	1.64377	25.0422	1.64377	625.5	138.357	6.01786	79.0185	333.232	22	303.839	22	473.036
0	1.60765	9.93983	24.2343	1107.84	20.6961	-20.3234	41.0196	14.7156	-12.8089	14.7156	-12.8089	882	139	26.3333	54.0325	390.333	83.3333	390.333	83.3333	183
0	-2.54531	14.7657	40.0358	800.917	13.5767	-23.2928	36.8695	6.70771	-11.9991	6.70771	-12.8296	530.796	118.449	3.7551	95.2559	312.204	14.2245	312.204	16.0816	4416.18
0	15.6111	9.78998	29.4035	880.937	31.6142	-1.67984	33.294	25.2074	4.4186	26.249	4.4186	962.776	166.939	13.5714	64.2002	429.857	50.0612	408.796	50.0612	226.776
0	14.7327	8.83192	28.1702	838.273	31.1907	-0.151494	31.3422	21.68	4.68763	25.1305	4.68763	1436.51	216.714	43.4286	46.4375	542.224	162.061	485.082	162.061	182.02
0	11.177	16.4828	33.7658	1228.63	34.1829	-14.6307	48.8136	25.0558	2.4626	25.0558	-5.0722	33.2449	12	0	99.9171	24.9796	0.0204082	24.9796	2	1160.12
0	15.6833	7.17383	22.7583	903.166	31.0258	-0.460898	31.4867	26.5471	8.92849	26.5471	4.33556	1048.43	168.612	33.9796	52.5074	450.898	121.061	450.898	134.204	4.26531
0	8.57886	11.8634	27.5085	1152.63	27.8366	-15.2893	43.1259	22.0748	-6.43546	22.1668	-6.43546	1010.84	273.898	14.0612	102.716	625.714	45.449	625.49	45.449	151.469
0	14.128	9.58799	27.4952	966.327	30.2726	-4.59264	34.8653	25.654	1.76413	25.654	1.76413	783.304	207.536	16.4464	96.4701	485.554	54.8036	485.554	54.8036	13.1071
0	3.01645	12.2292	23.7235	1477.15	27.9073	-23.6386	51.546	20.2835	-14.6568	20.2835	-16.1602	230.224	64.898	1.04082	114.008	162	4.02041	162	4.02041	1116.49
0	5.55567	13.2445	29.9745	1157.69	25.9794	-18.2024	44.1818	19.052	-9.48868	19.052	-9.48868	397.531	112.041	3.5102	102.692	251.673	13.8776	251.673	13.8776	1291.02
3	11.8179	17.6873	34.5181	1273.32	35.3689	-15.8725	51.2414	24.4679	2.97668	26.0566	-5.27152	25.898	9	0	90.1612	18.8571	0.0204082	18	2	1227.63
0	8.4792	13.3365	30.1509	1147.58	29.1515	-15.2003	44.3518	21.4291	-4.57248	21.4291	-6.65193	125.122	29.2041	0.877551	94.5677	77.6327	3.16327	77.6327	3.16327	1446.86
0	3.50021	14.0387	44.1724	658.214	17.7708	-13.981	31.7518	11.2747	-4.45929	11.2747	-4.81286	556.735	121.041	3.67347	93.5259	324.939	15.2653	324.939	15.2653	4043.92
0	0.6875	13.1445	24.4455	1513.4	25.9673	-27.8309	53.7981	18.1792	-17.2081	18.1792	-19.457	93.4464	25.8571	0.839286	103.384	65.9107	3.21429	65.9107	3.21429	1367.88
0	8.99622	13.6078	31.677	1097.78	28.4917	-14.466	42.9577	20.7839	-5.32439	21.6699	-5.32439	424.408	113.653	1.57143	108.088	274.429	7.69388	273.653	7.69388	885.061
0	13.0327	11.0866	27.29	1122.35	31.5429	-9.08278	40.6257	26.1707	-1.44722	26.1707	-1.44722	449.837	155.082	3.08163	132.479	335.469	12.2245	335.469	12.2245	12.1633
0	14.2801	8.17	27.0978	800.026	29.6256	-0.521796	30.1474	23.205	4.18761	24.0353	4.18761	1115.02	189.143	13.5714	67.0063	500.041	48.9184	469.653	48.9184	922.51
0	9.52757	15.3031	31.4974	1246.46	32.7753	-15.8089	48.5842	24.1009	-2.79673	24.1009	-6.5143	25.3061	7.69388	0	89.8932	19.5102	0.142857	19.5102	0.142857	1040.67
0	0.748773	10.7588	19.5442	1637.64	26.4803	-28.5639	55.0442	17.6082	-17.1214	19.3519	-21.1029	673.531	145.297	11.0469	80.8999	365.016	40.8125	357.859	41.6094	31.4219
0	16.4872	9.24004	41.8425	499.358	25.9914	3.90735	22.0841	21.8229	9.62533	21.8229	9.62533	1125.37	209.347	14.3469	80.6206	605.449	48.0204	605.449	48.0204	1419.88
2	3.44856	11.592	21.9507	1541.71	27.5684	-25.2398	52.8082	21.4771	-16.6888	21.4771	-16.6888	466.694	148.286	2	118.267	325.041	8.95918	325.041	8.95918	156.857
0	2.36638	12.909	27.9835	1276.89	23.9302	-22.2002	46.1304	17.1396	-14.2709	17.1396	-14.2709	455.571	118.755	3.5102	100.512	287.469	13.7959	287.469	13.7959	1621.43
0	7.51517	14.9469	32.3378	1170.85	30.0041	-16.2132	46.2174	21.3168	-5.79525	21.3168	-7.52982	70.7679	16.2143	1.25	73.0505	40.3571	4.625	40.3571	4.625	1351.02
0	5.44909	13.4188	26.7329	1370.38	29.3963	-20.7999	50.1962	21.527	-10.689	21.6893	-12.1436	143.204	41.4694	1	114.084	99.3061	3.44898	99.2245	3.44898	1030.04
3	8.47962	14.1531	28.9224	1293.01	32.1836	-16.7576	48.9411	23.9233	-6.73054	23.9233	-7.87201	63.7347	18.1429	0.0816327	101.473	43.7143	0.326531	43.7143	0.326531	1218.84
0	7.04182	12.7409	26.2728	1362.74	29.9228	-18.5719	48.4947	23.035	-10.4421	23.035	-10.4421	416.714	132.204	2.04082	116.967	294.02	6.93878	294.02	6.93878	250.469
0	5.03899	15.0048	32.3608	1170.38	27.2274	-19.1139	46.3413	18.8525	-6.5631	18.8525	-9.91049	75.5156	20.6719	1.10938	86.756	47.4531	4.09375	47.4531	4.09375	1833.47
0	10.9946	17.0488	33.2856	1288.59	35.342	-15.8787	51.2207	25.7111	-5.67676	25.7111	-5.83078	33.1429	10.0816	0	86.7497	23.0204	0.734694	23.0204	0.734694	842.082
0	-4.04701	15.0641	27.126	1534.25	22.481	-33.05	55.5309	14.1692	-22.3366	14.1692	-23.6744	390.327	107.245	3	109.063	263.551	11.3469	263.551	11.3469	949.51
0	-3.92134	12.1574	26.8324	1241.46	18.9391	-26.3816	45.3208	11.4756	-18.8233	11.4756	-19.0093	527.464	131.179	5.76786	96.7355	324.232	21.1071	324.232	21.1071	1428.27
0	8.00064	13.4377	30.2125	1154.68	29.244	-15.2389	44.4829	21.3251	-7.0094	21.3251	-7.0094	86.8571	23.449	0	102.168	59.4082	0.285714	59.4082	0.285714	1644.67
0	15.4496	8.95949	27.1401	903.057	31.1231	-1.88751	33.0106	26.2429	3.90193	26.2429	3.90193	1067.71	201.061	18.449	60.5929	478.388	84.4898	478.388	84.4898	99.8571
0	14.8603	8.27303	26.9425	828.524	29.7414	-0.96351	30.7049	24.7876	4.32464	24.7876	4.32464	1112.71	197.755	17.9184	64.0613	504	67.0816	504	67.0816	494.755
4	14.4873	8.0958	27.0026	803.808	29.2824	-0.697224	29.9796	24.1925	4.32584	24.1925	4.32584	1226.55	212.653	20.7551	63.7436	545.306	71.4694	545.306	71.4694	717.898
0	2.77613	8.32017	29.5216	732.342	17.3775	-10.768	28.1455	9.47575	-4.66317	11.6032	-6.09942	917.625	124.25	45.125	40.0405	357.125	146.5	330.5	147.375	2195
0	-4.35651	12.5203	36.9625	777.78	11.0008	-22.8753	33.8761	4.93347	-12.7951	4.93347	-13.9988	643.347	140.51	6.20408	95.4593	381.571	20.8163	381.571	23.5918	5129.02
6	-15.8078	11.4095	17.1224	2237.63	20.1841	-46.4654	66.6495	11.4212	-30.7287	11.4212	-42.1913	262.98	59.6327	4.28571	81.7625	152.347	19.0816	152.347	25.9592	960.898
0	15.0096	7.59514	26.2996	788.464	29.6519	0.798063	28.8539	21.3529	7.84298	24.8326	5.48362	1741.5	285.409	47.3182	53.4152	726.773	176.636	592.682	184.318	115.864
0	12.1105	14.8035	27.8026	1420.7	37.3184	-15.9291	53.2474	28.6046	-2.00392	28.6046	-6.33058	25.7347	7.32653	0	77.9619	17.6327	1.18367	17.6327	1.79592	390
0	8.73368	8.90037	29.2172	794.715	24.3688	-6.11248	30.4813	12.8172	-0.96728	18.4617	-0.96728	522.6	70.52	18.12	39.7209	195.24	63.92	160	63.92	1081.72
0	-8.23907	12.897	34.7484	908.63	9.43257	-27.6587	37.0913	2.77975	-17.7439	2.77975	-19.3448	223.321	68	0.982143	122.832	162.946	2.98214	162.946	3.01786	5106.88
0	-5.27155	15.1683	37.8737	911.828	14.1797	-25.8544	40.0341	6.05398	-14.6775	6.05398	-16.2938	62.6786	19.6786	1	109.15	45.2321	3	45.2321	3	5170.23
0	7.47435	13.4982	27.3918	1320.06	31.1599	-18.1144	49.2744	23.1842	-8.49147	23.1842	-9.28279	73.7755	21.3061	0.142857	104.739	51.3061	0.877551	51.3061	0.877551	1227.39
0	6.49485	15.8419	33.3809	1159.5	29.3434	-18.1017	47.4451	20.1782	-7.50125	20.1782	-8.3986	130.633	32.1633	1.46939	97.38	84.7755	5.08163	84.7755	5.08163	1349.88
0	15.008	10.0543	28.9328	938.956	31.359	-3.38767	34.7467	25.7923	2.97109	26.3216	2.97109	825.449	175.898	12.551	71.5756	403.837	48.0408	402.367	48.0408	114.551
0	0.80884	13.1063	28.9122	1178.57	21.0172	-24.3168	45.334	14.7509	-14.4527	14.7509	-14.4527	975.327	254	10.102	100.329	609.735	39.2653	609.735	39.2653	1438.51
0	-0.340884	14.8928	28.0231	1404.85	23.7136	-29.4221	53.1357	15.1548	-18.8585	15.6586	-18.8585	833.214	146.393	14.1429	68.3702	405.661	51.4643	384.804	51.4643	841.821
0	11.8075	10.961	29.2621	1022.93	29.0284	-8.42963	37.458	23.7753	-1.51552	23.7753	-1.51552	765.327	241.755	8.04082	110.547	495.061	29.0612	495.061	29.0612	412
0	-5.5539	13.1023	25.6153	1449.16	19.0852	-32.082	51.1673	11.3668	-20.4855	11.3668	-24.2547	286.878	75.9184	2.83673	98.5839	183.184	11.7143	183.184	14.3878	1534.8
0	0.937101	14.8966	34.9768	1034.85	21.2604	-21.3223	42.5827	13.3478	-10.6699	13.3478	-12.0759	153	39.4464	1.41071	97.5178	100.089	4.92857	100.089	5.69643	3048.46
0	4.41676	13.0566	32.0271	1014.95	23.6251	-17.1822	40.8073	15.9267	-7.25841	15.9267	-8.9437	119.816	25.6122	1.06122	88.1271	69.8571	3.46939	69.8571	4.18367	2394.67
0	-5.21392	15.2128	26.0896	1645.72	22.8637	-35.4449	58.3086	14.2662	-26.0641	14.2662	-26.0641	494.714	129.821	3.46429	105.585	326.375	13.7143	326.375	13.7143	870.357
0	-4.4602	13.1297	34.9443	876.094	12.5201	-25.0461	37.5662	6.02479	-14.1969	6.02479	-15.4951	388.286	94.1429	0.979592	107.043	257.449	5.08163	257.449	5.55102	4101.04
0	5.57302	13.008	26.8849	1319.06	28.969	-19.4149	48.3839	19.8663	-10.2068	21.2994	-11.2342	156.929	45.4286	1	114.204	108.661	3.51786	107.875	3.51786	1157.14
8	11.8827	6.12099	19.8192	918.93	26.9231	-3.95667	30.8798	22.8183	1.278	22.8183	0.410952	714.2	182.4	10.8	94.6772	428.2	41.2	428.2	42.2	72
0	-6.52914	13.7121	35.8297	919.867	11.9892	-26.278	38.2672	4.42738	-16.266	4.70449	-17.8209	182.536	53.625	0.982143	117.461	128.339	2.98214	127.768	2.98214	5173.32
0	7.26171	12.5673	27.0064	1242.46	29.2739	-17.2725	46.5464	19.5307	-9.38435	21.0837	-9.38435	212.714	34.9592	6.30612	54.0476	95.8163	20.898	90.1837	20.898	1036.94
2	1.93656	12.6612	26.447	1352.6	25.4345	-22.4391	47.8736	18.1565	-12.3913	18.1565	-15.1426	132.204	40.8367	0.877551	125.589	102.286	2.83673	102.286	2.89796	1291.61
0	12.9969	9.00666	24.0601	1084.11	30.4062	-7.02459	37.4308	25.6661	-1.06192	25.6661	-1.06192	543.652	186.261	3.30435	125.739	384.087	12.5652	384.087	12.5652	1.73913
0	9.50358	11.2016	30.4524	958.31	26.7483	-10.0288	36.7771	19.5173	-2.86674	20.8689	-2.86674	576.786	137.661	3.98214	91.7222	339.911	15.7321	322.768	15.7321	1161.29
0	9.67509	10.2847	25.3494	1141.56	31.8233	-8.74849	40.5718	21.625	-3.01976	23.7782	-4.25695	248.184	33	13.4694	25.4592	85.4082	46.5714	79.8163	49.6735	-4.65306
1	8.40722	11.6717	30.586	958.182	26.6015	-11.5564	38.1579	18.3613	-3.88041	19.8508	-3.88041	479.408	99.2857	2.91837	85.5826	272.98	11.6531	242.612	11.6531	1511.35
0	2.31614	10.2096	21.9625	1380.92	25.8473	-20.6388	46.4861	18.4925	-9.63457	18.4925	-15.1173	363.51	58.4694	10.898	48.4153	156.224	42.7143	156.224	55.5918	77.3878
4	14.8894	8.52033	27.0019	872.489	30.401	-1.14729	31.5483	25.4666	3.98054	25.4666	3.98054	1403.32	226.107	28.8036	53.4253	595.982	121.732	595.982	121.732	306.643
0	-1.71005	14.2703	40.652	749.645	13.8447	-21.2392	35.084	7.05811	-10.4096	7.05811	-11.2133	572.547	123.062	4.4375	93.8702	331.141	15.9219	331.141	17.1562	4465.39
0	11.166	15.4768	31.4077	1264.31	34.7917	-14.4642	49.2559	25.8096	4.71186	25.8096	-5.23838	16.6786	5	0	70.8444	12	0.589286	12	1.58929	790.625
1	9.25755	13.5575	28.0705	1251.79	31.7149	-16.5804	48.2953	18.1106	-4.75242	23.189	-7.64585	226.184	28.1429	12.2245	26.8191	76.4286	41.6531	63.7959	44.6735	606.714
0	4.64574	12.4809	24.7626	1384.52	28.335	-22.0636	50.3986	20.8759	-12.4791	20.8759	-13.403	115.082	33.102	1.32653	104.78	78.3469	4.44898	78.3469	4.46939	1571.16
0	12.1127	16.5439	32.7248	1279.39	35.3261	-15.2279	50.5539	26.1527	2.68201	26.1527	-5.03506	34.5536	8.16071	0	76.3499	21.4107	0.982143	21.4107	1.98214	1124.55
0	12.3553	14.4421	32.5324	1110.58	33.4674	-10.9034	44.3708	24.7009	4.87081	24.7925	-2.52476	31.9286	7.08929	0	60.4668	15.2143	1.80357	15.2143	2.96429	1460.2
0	12.2154	7.29456	24.3021	842.99	28.2533	-1.76133	30.0147	4.83789	9.67467	22.7472	2.21367	2148.5	251.5	114	25.9589	703	366.667	593.833	617.167	158.667
1	0.310071	11.7728	29.8672	1055.62	20.8295	-18.5754	39.4049	13.0634	-11.0174	13.0634	-12.811	603.589	99.0357	13.9464	63.2997	279.75	43.6429	279.75	51.2679	1172.64
0	11.5002	17.7171	34.0165	1309.67	35.3583	-16.7259	52.0842	25.3062	2.86106	26.238	-6.12823	25.5918	9.83673	0	96.6994	19.102	0	19.102	2	1184.45
2	8.82453	10.1635	26.0611	1084.8	30.049	-8.95004	38.999	20.0821	-1.74112	22.0448	-4.42999	402.49	48.1429	23.6122	22.2689	131.184	76.7959	126.735	89.3265	83.898
11	-11.4725	7.02626	14.7724	1484.89	15.1257	-32.4369	47.5626	1.11498	-16.249	7.77663	-27.5593	415.107	50.2321	23.5714	23.4146	134.571	74.875	127.107	93.25	104.554
0	-0.749146	11.3089	23.4319	1322.69	24.5944	-23.6676	48.262	15.6094	-14.6761	15.6094	-17.1972	477.612	72.7551	14.551	46.4203	195.796	52.5918	195.796	66.4694	179.429
4	13.6275	7.36361	25.721	782.33	27.5356	-1.09282	28.6284	20.0304	4.00245	23.1806	3.90331	2250.96	346.673	58.8571	54.5212	940.286	220.327	781.429	220.327	525.898
4	4.50244	11.1696	21.6897	1505.6	28.2491	-23.2247	51.4737	22.0942	-15.0482	22.0942	-15.0482	419.449	136.612	1.02041	119.348	296.061	5.97959	296.061	5.97959	139.857
0	12.806	9.96892	30.1803	866.115	28.7682	-4.25293	33.0211	22.1189	1.84411	23.3719	1.84411	774.232	150.321	8.16071	71.0762	377.661	30.4107	348.554	30.4107	947.357
0	-3.56233	12.2276	36.2855	780.733	11.9251	-21.7724	33.6975	5.63842	-12.3164	5.63842	-13.4072	634.5	145.304	5.375	98.8179	383.643	19.0714	383.643	20.9464	4894.32
6	11.3067	14.7988	30.818	1245.88	34.4149	-13.6007	48.0155	25.7395	2.27438	25.7395	-4.85279	15.3673	5	0	76.352	11.9388	0.142857	11.9388	0.836735	793.041
0	-0.634711	11.9693	21.5895	1609.48	25.1353	-30.302	55.4373	16.2725	-18.5617	17.9253	-21.7418	583.429	111.306	10.6735	71.8706	296.449	39.7347	281.796	40.8163	112.143
0	15.1489	7.16571	24.7463	798.187	30.128	1.18705	28.941	22.5032	5.56738	25.06	5.56646	1506.91	240.261	39.5217	51.6265	542.13	147.391	533.391	149.87	128.652
0	3.55576	14.5122	27.4657	1434.58	28.392	-24.449	52.841	20.4305	-14.9893	20.4305	-14.9893	118.98	36.1224	1	107.065	82.1224	3.20408	82.1224	3.20408	1240.88
2	9.23774	10.8507	29.2761	952.534	27.0966	-9.96525	37.0618	19.1804	-2.95894	20.6472	-2.95894	531.297	103.766	3.01562	83.8467	299.328	12.9219	260.266	12.9219	1310.72
0	-2.9468	10.8789	21.8984	1457.53	21.5078	-28.1696	49.6775	13.0855	-19.6999	14.4186	-21.4297	647.204	115.429	15.9796	61.8674	298.633	56.2653	286.735	57.7347	613.98
12	11.6832	8.20597	27.6496	784.477	26.3772	-3.29739	29.6746	20.5604	1.75928	21.1806	1.75928	1213.55	203.714	17.5102	64.1806	525.265	62.5918	517.367	62.5918	1324.98
0	-3.64349	14.7769	39.4356	853.171	13.5789	-23.8856	37.4646	6.49548	-13.4007	6.49548	-14.3304	329.214	85.2143	1.48214	111.61	219.607	5.53571	219.607	6.41071	4622.86
0	13.8745	10.8989	29.3328	1019.62	31.2275	-5.92808	37.1556	25.9768	0.739333	25.9768	0.739333	691.918	208.694	8.89796	105.192	434.714	29.9184	434.714	29.9184	49.4082
0	-0.249232	13.6222	41.9984	666.405	13.6872	-18.7452	32.4324	7.49629	-8.74639	7.49629	-8.74639	714.938	145.547	3.79688	92.6298	394.516	14.1719	394.516	14.1719	4324.36
6	-2.05394	14.5912	39.9127	796.908	13.9442	-22.61	36.5542	7.16197	-11.4609	7.16197	-12.2978	522.204	114.653	3.67347	94.2805	304.286	14.1837	304.286	16.0204	4344.04
0	14.8282	8.06023	25.4696	900.547	30.2535	-1.38985	31.6434	25.6162	3.55477	25.6162	3.55477	1013.57	202.778	28.9259	63.045	477.259	99.5741	477.259	99.5741	4.01852
0	4.2491	13.1535	26.9783	1320.22	27.1591	-21.598	48.7571	19.6942	-12.8267	19.731	-12.8267	199.633	59.102	1.02041	109.404	131.857	5.02041	131.837	5.02041	1241.16
0	3.99772	8.4041	22.2291	1116.31	23.7453	-14.0507	37.796	17.3994	-8.37399	17.3994	-9.79849	492.224	65.7959	21.2449	35.9974	184.816	72.0612	184.816	79.9184	152.816
0	-5.42659	11.646	27.8031	1148.78	15.3351	-26.5891	41.9242	8.55471	-19.7729	8.55471	-19.8746	176.041	43.9388	1.32653	93.4056	108.49	4.63265	108.49	4.63265	2676.61
1	-0.33186	10.7354	22.5604	1324.06	24.3257	-23.2579	47.5836	15.7568	-7.99568	15.7568	-17.0594	509.304	78.8929	16.25	47.7682	215.875	59.375	215.875	76.5893	112.75
0	10.5562	15.5349	31.3877	1270.85	34.2898	-15.1981	49.4879	25.3584	0.170027	25.3584	-5.85214	18.6735	6.12245	0	86.959	15.1837	0.285714	15.1837	0.591837	872.367
1	-1.35238	12.5806	37.8357	744.856	13.6332	-19.6193	33.2525	7.40703	-9.72263	7.40703	-10.8524	654.98	144.245	5.08163	97.6531	391.98	19.2449	391.98	21.2245	4656.35
0	15.1165	9.6668	27.7653	960.569	31.3613	-3.44906	34.8104	26.6351	2.86645	26.6351	2.86645	777.653	207.878	23.7755	86.5679	439.592	74.2041	439.592	74.2041	22.5918
0	-7.93539	12.8429	20.4899	1800.23	23.7682	-38.9113	62.6795	13.803	-26.4087	13.803	-30.3925	345.653	55.2857	9.85714	50.0179	148.082	36.5306	148.082	42.6122	299.633
0	0.20156	11.3778	25.6988	1241.02	21.3986	-22.8839	44.2824	15.0822	-13.8966	15.0822	-15.5344	103.554	27.1429	0	103.077	72.6607	0.964286	72.6607	0.964286	2011.21
0	12.6939	16.425	34.2007	1196.15	35.1978	-12.8288	48.0266	24.6885	3.95762	25.9365	-3.2537	33.4286	8	0	74.4837	21.4286	2	19.0612	3	1297.84
12	10.1819	8.43326	28.3717	791.556	24.8207	-4.88864	29.7094	18.8346	0.20431	19.8651	0.20431	827.893	146.375	7.71429	69.9311	393.607	29.4464	352.554	29.4464	1296.43
0	-4.0457	13.3651	35.5074	874.122	12.7184	-24.9201	37.6385	6.09404	-14.3387	6.09404	-15.2179	398.082	87.7959	3.4898	92.6571	232.429	12.3673	232.429	14.4286	4330
0	-1.65382	10.2004	20.595	1411.96	24.4229	-25.1034	49.5264	15.8985	-10.0835	15.8985	-19.2717	528.857	72.7755	18.3265	40.9965	202.082	64.3878	202.082	84.5918	103.163
0	4.7509	8.03164	25.2336	884.63	21.5176	-10.3097	31.8273	15.5534	-2.06015	15.5534	-6.13561	667.589	84.3036	33.1964	30.7183	240.25	110.357	240.25	123.268	198.232
0	-5.91591	12.2478	34.4906	842.897	10.4425	-25.0653	35.5078	4.03037	-15.4104	4.03037	-16.5135	569.633	131.429	5	100.351	348.449	17.0204	348.449	19.0204	4968.86
1	-5.38294	13.6751	28.1968	1335.34	18.0298	-30.4694	48.4991	10.3989	-21.7152	10.3989	-22.0593	223.5	61.8036	1.01786	103.719	147.732	4.48214	147.732	4.48214	2368.04
0	-5.97221	13.408	35.0063	930.317	12.482	-25.7904	38.2724	5.34823	-15.6216	5.34823	-17.4195	179.163	54.1224	0.367347	119.7	129.531	2.36735	129.531	2.36735	4889.69
0	14.6347	10.3803	29.0133	973.411	31.6118	-4.16588	35.7777	25.1223	2.23487	26.3727	2.23487	758.102	199.469	10.8571	85.9935	412.245	43.3673	410.082	43.3673	44.0204
0	-5.41232	13.3747	34.9366	912.669	13.6396	-24.5909	38.2304	5.80418	-14.9589	5.97471	-16.4115	79.8163	27.7959	1	124.531	61.3878	3.57143	59.5918	3.71429	5159.78
0	-0.954732	14.9658	36.024	1012.98	19.1823	-22.3262	41.5085	11.209	-11.5867	11.209	-13.6109	80.0179	24.2143	0.0178571	112.618	60.7321	1.17857	60.7321	1.21429	3317.36
0	6.56763	12.5113	23.0567	1548.85	32.57	-21.6941	54.2641	22.1809	-12.0883	24.1093	-13.997	179.959	22.1633	6	34.9012	61.3061	21.7143	56.4082	22	642.755
0	7.3328	12.7354	31.6012	976.094	26.2157	-14.0931	40.3087	17.4242	-5.40839	18.7661	-5.40839	411.796	87.6122	0.836735	90.9477	232.592	5.65306	224.939	5.65306	2060
6	13.9682	10.8523	28.9731	1015.35	31.5029	-5.95306	37.456	24.509	0.849969	25.9891	0.849969	558.016	156.062	5.29688	103.301	348.875	21.0156	343.469	21.0156	57.2969
0	0.179622	12.9874	23.6828	1535.27	25.1134	-29.7232	54.8366	17.9549	-19.851	17.9549	-19.851	611.214	158.982	4.46429	105.721	397.321	16.0536	397.321	16.0536	440.179
0	-14.3019	7.10417	14.7315	1628.91	12.1009	-36.1218	48.2228	4.98586	-27.3127	6.23628	-32.2817	161.656	28.0312	6.01562	53.6331	73.9062	19.3594	72.5469	23.9844	16.2188
0	10.2483	11.6284	28.4325	1120.35	28.5918	-12.301	40.8928	23.2932	-4.27846	23.2932	-4.27846	604.946	190.196	2.67857	125.515	431.804	10.1607	431.804	10.1607	106.411
0	0.103544	13.987	26.7498	1449.31	24.7559	-27.5272	52.2831	17.1588	-17.8156	17.1588	-18.3778	495.857	156.612	2	121.077	353.51	8.4898	353.51	8.4898	520.265
0	-7.11618	11.6538	19.5096	1764.48	23.523	-36.2103	59.7333	14.2824	-25.2295	14.2824	-29.081	351.122	54.2245	10.2653	50.1225	150.51	36.7551	150.51	44.551	335.388
0	7.97287	12.2582	30.7174	982.872	26.7787	-13.1298	39.9085	18.0949	-4.88974	19.4468	-4.88974	381.51	83.8367	0.510204	91.4768	217.082	4.53061	208.959	4.53061	1904.55
0	8.87939	9.42012	25.4389	1046.8	28.867	-8.1595	37.0265	19.7308	-2.78809	21.5138	-3.94587	491.828	55.0156	28.8594	20.809	154.188	97.4375	144.547	118.078	74.3281
0	-11.1707	12.73	33.6303	921.018	7.22073	-30.5427	37.7634	0.104762	-21.2229	0.104762	-22.4086	187.673	60.1429	0.530612	126.09	139.837	2.22449	139.837	2.30612	5493.27
0	-8.26025	12.0591	19.7372	1852.41	23.3517	-37.7491	61.1007	13.9277	-27.2349	13.9277	-31.4379	377.694	65.6939	10.2857	62.0606	181.327	36.8571	181.327	43.2245	511.837
0	15.6691	8.48637	26.0621	915.763	31.2269	-1.33478	32.5616	26.6095	4.06003	26.6095	4.06003	1063.24	185.306	26.3469	55.569	469.347	103.408	469.347	103.408	35.1429
0	0.10784	9.83246	22.5783	1193.26	22.0521	-21.4948	43.5469	14.1256	-14.1416	14.1256	-15.0129	526.551	88.3673	20.3265	46.1063	221.347	69.4286	221.347	76.1633	714.204
0	12.009	17.6296	34.6008	1264.23	35.3861	-15.566	50.9521	24.5772	3.03305	26.1167	-4.9563	28.1633	9	0	86.7354	19.7755	0.653061	18.7347	1.95918	1224.24
0	10.6217	11.3847	30.7399	972.227	27.9408	-9.09457	37.0354	20.6554	-1.95611	22.1266	-1.95611	589.089	146.446	4.71429	93.394	348.696	18.0893	338.107	18.0893	934.643
0	8.93094	12.5604	30.7792	1038.79	27.867	-12.941	40.808	19.5883	-4.58765	21.157	-4.58765	476.265	110.388	2	95.7185	292.245	7.93878	266.857	7.93878	1283.04
0	10.9883	7.51708	26.1383	784.003	25.2764	-3.47863	28.7551	19.6094	1.07956	20.5354	1.07956	943.406	173.969	8.625	74.0906	466.641	31.5625	424.547	31.5625	1356.56
0	15.1132	10.0363	29.2367	924.262	31.0783	-3.24763	34.3259	26.1113	3.27159	26.1917	3.27159	925.609	180.219	14.375	65.3262	423.562	58.0781	423.469	58.0781	162.031
0	0.793296	9.99043	22.0673	1291.37	23.9681	-21.2965	45.2646	16.4293	-13.124	16.4293	-15.5304	426.51	70.7959	13.2653	53.363	192.306	47.2041	192.306	54.9388	60.2857
0	7.21729	12.1219	28.5985	1143.7	26.5104	-15.8733	42.3838	20.5607	-7.63878	20.5607	-7.63878	543.469	173.571	2.36735	125.02	393.755	9.04082	393.755	9.04082	831.51
0	-6.75259	12.5671	35.3056	861.598	9.85878	-25.7184	35.5771	3.61797	-16.301	3.61797	-17.3362	425.49	116.449	2.30612	115.335	290.02	8.89796	290.02	10.0204	5207.96
0	-12.622	10.087	17.062	1929.01	19.3636	-39.7593	59.1229	11.4843	-20.8363	11.4843	-34.9127	233.625	43.375	5.625	63.2919	114.732	22.25	114.732	36.6607	233.536
0	12.2613	14.1396	31.6957	1134.18	33.2661	-11.3312	44.5973	23.648	1.66781	24.9246	-2.9339	71.2041	12.102	1.18367	55.5314	28.7143	4.97959	28.5306	6.30612	1215.45
0	-0.748964	13.2654	35.0391	859.649	16.1352	-21.678	37.8132	9.27886	-11.3725	9.27886	-11.859	503.054	108	1.33929	96.977	296.393	6.5	296.393	6.5	3262.04
0	-6.76204	12.2754	33.1754	906.279	11.4144	-25.5602	36.9747	4.1131	-16.538	4.1131	-18.1273	54.4898	19.0204	0	120.853	44.9388	0.204082	44.9388	0.693878	4857.73
0	10.9831	10.2699	30.0564	910.51	29.1189	-5.05037	34.1692	9.4529	5.36678	22.027	-0.335551	709.898	77.1633	45.551	18.0847	208.408	147.531	189.837	185.122	48.3673
0	-5.51034	13.6084	23.8572	1602.22	23.3632	-33.6771	57.0403	13.9875	-23.0491	13.9875	-25.5592	404.946	72	11.625	59.4448	190.161	39.8929	190.161	50.6786	497.571
0	-1.31368	14.4701	39.2084	848.108	16.3482	-20.5559	36.9041	8.32313	-10.7635	9.06029	-11.6892	153.408	34.5102	2.46939	81.6246	90.0612	8.28571	79	9.93878	4822.59
6	-1.12204	12.9799	30.9518	1128.94	19.0075	-22.9298	41.9373	12.2008	-15.3136	12.2008	-15.3136	318.408	87.0816	1.38776	111.407	222.286	5.7551	222.286	5.7551	1936.39
0	2.78274	11.3579	23.1205	1401.64	25.6057	-23.5197	49.1254	19.1246	-15.528	19.1246	-15.528	591.768	136.268	3.19643	97.8703	364.554	14.3571	364.554	14.3571	439.214
20	-7.94774	14.0052	35.399	928.292	11.5342	-28.016	39.5502	3.48925	-17.775	3.56627	-19.1825	98.7959	30.4286	0.571429	115.846	71.1224	2.26531	70.9184	2.26531	5381.65
0	-0.0773036	14.5246	35.7304	952.778	18.6876	-21.9398	40.6274	11.2457	-11.0143	11.2457	-12.1516	177.768	44.125	1.19643	100.642	117.571	5.71429	117.571	7.46429	3741.32
0	0.534997	14.8454	34.9954	1025.67	20.8043	-21.5792	42.3835	12.8924	-10.9169	12.8924	-12.3125	138.98	36.0408	1.34694	95.3539	90.0408	5.06122	90.0408	5.77551	3144.73
1	4.82694	11.7414	24.341	1383.96	29.5127	-18.7247	48.2373	8.34867	-4.56933	21.3943	-12.0772	349.333	37.5	22	17.4931	100.667	69.5	99.3333	87	189.5
0	-6.55212	16.3322	38.2825	971.41	14.275	-28.382	42.657	5.26543	-17.1335	5.26543	-18.6169	63.5714	21.3571	0	120.5	50.75	0	50.75	0	4997.39
0	-5.75781	5.36655	17.6896	886.578	9.84281	-20.4951	30.3379	5.6276	-9.78782	5.84878	-15.5669	365.13	44.5217	19.8696	25.8278	122.435	64.8261	122.348	80.8043	91.5
0	-2.59139	13.8492	24.6221	1626.51	24.9696	-31.2775	56.247	16.6954	-22.9885	16.6954	-22.9885	502.184	125.694	5.06122	97.7511	310.551	18.0204	310.551	18.0204	449.51
0	-1.63965	12.9209	39.6789	708.824	12.949	-19.6121	32.5611	6.72174	-9.60469	6.72174	-10.5607	637.735	131.429	5.89796	91.1129	359.796	20.5306	359.796	21.0204	4552.16
2	1.18382	12.0387	20.8782	1690.27	26.8411	-30.6852	57.5264	19.9168	-17.8125	19.9168	-22.0277	82.1429	22.0893	0.482143	94.9872	55.0179	2.625	55.0179	2.94643	1140.79
0	5.95907	14.1223	28.6297	1323.05	29.6615	-19.6729	49.3344	21.5926	-6.75487	21.5926	-10.9687	43.449	16	0.142857	108.868	33.4286	0.979592	33.4286	0.979592	1198.61
0	-11.8185	11.4601	20.3129	1733.83	18.7613	-37.6572	56.4185	9.91834	-29.0334	9.91834	-32.0655	402.388	86.0816	6.44898	82.5097	222.347	22.6122	222.347	23.7347	1200.65
0	-1.97848	10.5013	20.4624	1448.74	24.458	-26.8619	51.3199	15.6793	-17.4621	15.6793	-20.4592	442.031	63.6875	15.2812	40.7197	168.453	54.4688	168.453	68.3906	202.734
0	14.6632	10.471	29.3113	966.608	31.6628	-4.06071	35.7235	24.9714	2.33994	26.3459	2.33994	733.125	185.911	10.625	82.8441	392.357	40.9107	385.554	40.9107	51.7321
2	1.415	13.758	41.3766	680.704	15.9866	-17.2571	33.2437	9.29488	-6.99239	9.29488	-7.40029	730.898	141.592	3.10204	87.544	377.592	14.8776	377.592	14.8776	3806.96
0	-0.702753	14.0997	34.8887	994.563	18.8926	-21.5126	40.4052	11.2467	-11.0589	11.2467	-13.142	81.2321	24.4107	0.0535714	111.485	61.3929	1.35714	61.3929	1.41071	3450.14
0	8.85487	15.913	33.348	1194.04	31.7646	-15.9526	47.7173	22.8772	-2.53265	22.8772	-6.45574	25.6786	7.53571	0	85.5052	19.0357	0.321429	19.0357	0.357143	1274.7
1	4.83951	14.9548	35.842	987.906	24.756	-16.9621	41.7181	16.5962	-5.8829	16.5962	-7.6537	128.469	29.5918	1.32653	89.5413	79.449	7.55102	79.449	8.67347	2809.22
1	15.0913	7.29389	23.9065	879.387	30.1281	-0.380875	30.509	25.6147	4.16181	25.6147	4.16181	1027.36	178.286	28.4286	55.9837	451.286	104.714	451.286	104.714	4.5
0	-6.47879	13.9596	27.5565	1436.15	17.8529	-32.8215	50.6744	10.1394	-22.5112	10.1394	-24.7268	242.071	67.4286	1.125	105.306	162.75	5.60714	162.75	5.78571	2229.71
0	7.97299	12.5973	31.4629	992.469	26.8513	-13.1889	40.0402	18.2004	-4.7959	19.7745	-4.7959	410.653	92.898	2.18367	89.5252	240.327	8.91837	217.939	8.91837	1608.45
0	6.85556	12.6527	25.5563	1392.9	29.1743	-20.3368	49.5111	23.0895	-11.2744	23.0895	-11.2744	446.939	142.143	1.95918	117.736	313.388	6.69388	313.388	6.69388	150.878
0	12.3541	14.1776	31.4555	1144.62	33.5944	-11.4695	45.0638	23.8157	-0.142599	25.1562	-2.94842	74.2449	12.0816	1.67347	52.1671	30.2449	5.83673	29.7143	7.34694	1187.2
0	-4.54898	12.9851	34.6066	888.246	12.3283	-25.1861	37.5144	5.84352	-14.9588	5.84352	-15.8401	341.107	77.6607	3.41071	93.7495	204.179	11.7143	204.179	13.0357	4426.95
0	-4.35744	11.9848	32.5824	883.561	12.275	-24.4599	36.7349	6.04091	-14.4438	6.04091	-15.5868	338.776	77.6735	3.59184	92.74	202.571	12.898	202.571	14.5918	4382.76
0	4.23971	12.6032	28.0307	1210.31	25.5802	-19.3835	44.9638	18.4819	-11.1495	18.4819	-11.302	313.837	82.6939	1.67347	107.057	207.796	7.32653	207.796	7.32653	1392.51
0	8.19638	10.7329	25.8125	1136.49	27.0147	-14.5661	41.5808	21.5187	-6.63293	21.5187	-6.63293	1004.88	277.347	12.4694	103.171	624.714	41.7347	624.714	41.7347	211.245
0	-7.79428	8.24319	16.5066	1483.26	19.4784	-30.4601	49.9384	10.447	-18.6416	11.3894	-24.8286	433.551	65.0612	21.4286	37.5073	162.959	66.1224	160.592	77.4898	16.7143
0	-7.12534	11.0453	26.4915	1175.89	14.0057	-27.6843	41.69	7.1472	-19.8172	7.1472	-21.4929	362.061	68.7959	6.91837	68.9843	181.837	23.2041	181.837	29.4898	2348.67
0	-4.02366	14.8692	38.1764	894.689	14.7113	-24.2313	38.9426	6.34076	-13.8452	6.95731	-14.9684	97.3878	25.3265	1	94.9158	63.5306	3.85714	58.6531	4.85714	5061.37
0	2.07215	15.0678	38.1667	882.389	19.5527	-19.9217	39.4744	12.2833	-8.64906	12.2833	-9.33347	372.163	88.5102	1	102.226	229.796	4.18367	229.796	4.28571	3199.73
0	15.8881	6.53329	23.8402	763.186	29.9185	2.52236	27.3961	24.8958	6.62459	25.385	6.62459	1714.5	286.333	64.3333	53.5128	725.5	209.667	650.833	209.667	44
0	-1.6486	14.4832	37.08	906.624	16.9533	-22.0544	39.0077	9.30559	-11.2923	9.30559	-12.9056	122.837	31.8571	1	102.377	83.3469	3.08163	83.3469	3.22449	3945.49
0	4.99449	15.0319	36.0868	985.902	24.7159	-16.9338	41.6497	16.6314	-4.58506	16.6314	-7.52007	101.918	24.1429	1.34694	88.4744	63.5102	6.5102	63.5102	7.67347	2765.24
2	5.57894	13.3644	27.3057	1320.44	28.9578	-19.9866	48.9444	19.4506	-11.3522	21.2264	-11.3522	181.898	50.9796	1.16327	109.649	121.837	5.34694	120.571	5.34694	1111.98
0	1.98447	8.26863	22.2597	1044.63	20.3211	-16.8229	37.1439	10.9919	-10.6166	14.486	-10.8071	1203.96	158.51	53.1429	33.4456	442.469	197.776	429.408	202.347	871.959
0	0.589598	10.3619	22.4574	1314.6	24.0377	-22.1018	46.1395	16.4043	-7.49701	16.4043	-16.1107	494.375	81.3214	16.8393	49.0873	211.339	58.5714	211.339	73.625	51.0179
0	15.5527	8.99816	27.1026	924.993	31.1705	-2.02963	33.2002	26.5433	3.71759	26.5433	3.71759	959.143	196.122	18.4898	62.0305	435.551	80.3878	435.551	80.3878	33.1633
0	-5.16275	15.1128	39.7309	877.39	12.3163	-25.7194	38.0357	5.31038	-15.0243	5.31038	-16.044	283.643	80.8036	1	117.878	198.946	4.05357	198.946	5.05357	4780.05
0	7.25601	12.9669	32.0142	998.854	26.3864	-14.1158	40.5022	17.6366	-5.57128	19.1473	-5.57128	358.918	83.898	2.46939	89.776	210.184	8.79592	193.163	8.79592	1772.1
0	-1.46617	13.8594	23.4864	1698.52	26.0972	-32.913	59.0102	18.1658	-22.8192	18.1658	-23.4669	523.531	126.204	4.26531	98.4574	324.184	17.102	324.184	17.102	272.918
0	10.717	9.74641	25.2291	1089.33	31.9011	-6.73053	38.6317	22.1287	-1.9875	24.1851	-2.49431	213.327	25.6122	11.8776	23.4823	72	39.3265	67.102	39.3265	-22.0408
0	10.8694	16.1259	32.118	1272.83	34.7848	-15.4189	50.2038	25.6674	6.92765	25.6674	-5.57941	19.2449	5.04082	0	62.5369	12.1224	1.32653	12.1224	3.18367	804.224
0	12.3577	16.0551	32.6476	1246.4	35.0839	-14.0949	49.1788	26.0529	2.69058	26.0529	-4.35754	32.7321	7	0	70.7465	19.5179	1.71429	19.5179	2.71429	1199.34
0	-4.22162	12.8575	36.3704	850.861	11.8446	-23.5076	35.3522	5.89166	-13.312	5.89166	-14.8463	430.592	117.551	2.32653	117.038	297.224	8.32653	297.224	8.32653	4946.94
1	6.93924	13.2239	27.9424	1279.44	30.0858	-17.2414	47.3272	22.1913	-8.78041	22.1913	-9.38992	47.7347	16.0408	0.0204082	104.281	35.4082	0.714286	35.4082	0.714286	1135.71
0	-1.01585	10.0815	20.735	1386.01	24.3318	-24.2892	48.6211	16.18	-14.8943	16.18	-18.2716	520.041	76.0816	15.3469	47.1877	215.959	59.6327	215.959	75.9184	75.1633
0	15.135	10.265	28.9249	958.285	31.8379	-3.64955	35.4874	26.6783	2.91776	26.6783	2.91776	816.184	200.408	12.3469	77.5901	417.878	53.3673	417.878	53.3673	33.8571
0	-3.76898	14.588	28.4073	1370.94	20.6134	-30.7534	51.3668	12.5457	-18.2829	12.5457	-21.3755	403.551	111.041	3.08163	111.997	278.041	10.2857	278.041	11.2041	1278.49
0	-6.83789	11.8898	32.3946	878.368	9.82473	-26.885	36.7097	3.4826	-16.9144	3.4826	-17.9258	522.531	110.51	6.16327	88.733	295.755	20.7755	295.755	23.3469	4731.45
0	2.3813	10.7643	21.8906	1425.43	25.6301	-23.5385	49.1686	18.9325	-16.1841	18.9325	-16.1841	578.141	131.766	4.32812	93.3138	345.5	18.4844	345.5	18.4844	360.766
0	2.95982	12.1612	25.2397	1315.66	24.5701	-23.6112	48.1813	18.2585	-14.3587	18.2585	-14.3587	710.633	176.551	5.63265	98.74	445.592	22.551	445.592	22.551	696.878
1	10.5361	10.5424	29.5382	957.318	27.3818	-8.30808	35.6899	21.9732	-1.68767	21.9732	-1.68767	1302	303.755	25.3061	84.122	726.714	89.3265	726.714	89.3265	452.653
0	-3.74807	14.623	38.8738	859.655	13.6436	-23.9657	37.6093	6.47914	-13.5343	6.47914	-14.5264	284.964	71.75	1.10714	109.132	187.214	4.91071	187.214	5.92857	4556.04
0	-2.59536	12.4307	26.7913	1315.56	19.7451	-26.6424	46.3874	12.865	-17.2268	12.865	-19.5684	246.367	74.7755	1.04082	119.914	183.531	4	183.531	4.02041	1947.43
0	-7.67415	8.49273	21.293	1199.6	14.6545	-25.2321	39.8866	6.91595	-14.3067	7.88532	-20.2641	457.054	72.2679	22.875	38.9027	174.286	72.6964	164.5	87.4821	452.857
0	-7.08479	12.4945	21.2271	1691.41	23.3098	-35.554	58.8638	10.7733	-24.764	13.2341	-28.8476	460.589	73.4107	15.4107	43.4335	179.25	55.7143	177.107	67.75	395.607
0	9.20174	10.6283	29.8611	932.926	28.2261	-7.36464	35.5908	18.4426	-1.27943	20.5255	-2.428	528.464	80.6071	20.6607	41.683	205.357	69.8393	194.321	71.4107	435.482
0	-7.93993	12.9461	34.6698	909.884	9.80204	-27.5342	37.3362	3.10333	-17.6191	3.10333	-19.051	200.857	60.3878	0.979592	121.062	146.755	2.97959	146.755	3	4917.31
0	9.22552	10.1972	25.3141	1135.73	30.8797	-9.40212	40.2818	21.0222	1.70771	23.11	-4.57946	297.98	36.7959	16.9184	23.0022	98.8367	55.5306	93.3265	63.8163	2.57143
0	-2.32126	12.5692	33.2584	919.675	15.321	-22.4561	37.7771	8.56605	-12.903	8.56605	-13.9835	286.653	65.6939	3.2449	92.9684	174.429	11.4898	174.429	12.9184	3989.86
0	0.312793	14.3732	27.0427	1498.79	26.2598	-26.8922	53.1521	18.0529	-16.9747	18.0529	-18.897	218.388	68.5306	1.04082	119.883	160.449	4.91837	160.449	4.91837	1217.29
0	6.79603	13.6906	29.6694	1190.38	29.0698	-17.0688	46.1386	19.3118	-8.35385	20.9961	-8.35385	195.768	56.2321	1.57143	101.422	124.625	6.92857	119.804	6.92857	1436.27
10	-8.45307	11.1827	19.2461	1686.14	21.956	-36.1488	58.1048	12.1948	-24.7168	12.1948	-29.4747	520.184	76.3673	18.0408	41.378	201.265	65.1837	201.265	84.8163	452.122
0	14.0944	9.63735	29.7296	847.827	29.8245	-2.58988	32.4144	23.3783	3.36107	24.396	3.36107	989.878	175.673	12.8571	66.2551	450.959	47.0408	430.49	47.0408	679.735
19	-1.7343	12.8353	36.1588	853.723	14.7398	-20.7027	35.4424	8.52992	-11.311	8.52992	-12.3753	385.633	103.061	2	114.463	260.878	7	260.878	7	4784.49
0	7.0732	13.9009	29.8699	1190.59	28.6831	-17.855	46.5381	19.1164	-8.45387	20.9391	-8.45387	381	102.054	2.53571	108.547	251.857	9.08929	241.5	9.08929	1221.64
0	12.7752	15.7988	33.6195	1182.43	34.8385	-12.1586	46.9971	24.5843	4.14037	25.8174	-3.01355	36.0179	8	0	70.2431	22.0714	2	19.0893	4.14286	1314.68
0	14.9683	7.96986	24.6281	926.286	30.3769	-1.95021	32.3271	26.0551	3.21963	26.0551	3.21963	899.036	220.143	26.0357	75.6987	462.786	84.7321	462.786	84.7321	4.82143
0	2.28438	12.4206	28.5279	1136.31	23.3963	-20.1479	43.5441	13.4076	-12.3652	15.2897	-12.4116	338.554	50.8571	10.7321	48.049	143.375	35.8393	131.107	35.8393	1797.61
0	8.3274	14.192	30.9978	1145.14	29.4777	-16.3056	45.7833	20.0937	-6.59955	21.7443	-6.59955	363.696	97.8036	2.03571	101.65	232.071	8.08929	215.214	8.08929	1230.55
0	14.0276	10.4691	28.9049	967.059	31.1573	-5.06686	36.2242	24.0266	1.63473	25.5946	1.63473	572.857	143.143	4.55102	89.8705	331.531	18.3673	315.469	18.3673	241.184
2	-10.6313	12.9097	32.5596	973.655	9.23143	-30.4109	39.6423	1.1981	-21.6064	1.20776	-22.5639	91.4286	28.3571	0.857143	113.682	64.2857	3.71429	64.1429	7.07143	5608
0	-10.913	6.56555	16.8826	1237.22	8.54623	-30.3441	38.8904	0.549139	-22.0435	4.70405	-24.9512	247.429	37.7143	14	33.4077	92.2857	43.2857	90.7143	46.1429	6.71429
0	-4.32016	15.512	38.3437	916.047	15.4178	-25.0327	40.4504	7.02045	-13.7401	7.02045	-15.4632	62.1429	18.4286	0.918367	104.516	43.8776	2.87755	43.8776	2.95918	5008.9
0	5.73999	14.9317	35.1037	1021.49	25.9731	-16.524	42.4971	17.8786	-5.11586	17.8786	-7.21829	42.2653	12.1429	0.44898	92.9453	30.102	1.53061	30.102	1.65306	2695.86
0	9.9964	9.26603	23.5954	1119.86	27.5618	-11.7009	39.2628	22.9138	-4.61257	22.9138	-4.61257	749	201.057	9.94286	101.672	462.914	32.2857	462.914	32.2857	29.9429
2	-4.29075	12.0828	33.7553	876.931	13.2378	-22.5392	35.777	6.0914	-8.33617	6.38293	-15.0975	234	53.76	5.1	77.0773	128.22	24.22	108.12	41.46	4967.04
0	-7.1442	14.3972	35.4646	951.802	13.1433	-27.434	40.5773	4.61133	-17.2911	4.61133	-18.7989	49.7143	18.551	0	128.242	42.1837	0.183673	42.1837	0.959184	5250.88
4	12.264	17.5444	33.4845	1319.31	35.9565	-16.439	52.3955	26.9937	0.209524	26.9937	-5.52747	42.9388	13.551	0	100.536	31.3061	0.44898	31.3061	1.22449	1043.94
0	-4.42066	15.1981	31.0109	1274.65	19.8596	-29.1524	49.012	11.2223	-20.1311	11.2223	-20.1311	464.571	127.306	3.06122	107.735	308.061	11.8367	308.061	11.8367	1704.45
0	11.0672	16.2823	32.4341	1233.63	34.2466	-15.9508	50.1974	24.6968	-4.3098	24.6968	-5.29355	74.8571	16.5714	1.32653	74.757	41.8776	4.71429	41.8776	4.71429	1099.04
0	-3.91318	13.9314	35.0539	964.17	15.5062	-24.2293	39.7355	7.6128	-14.5633	7.6128	-16.0078	126.592	39.449	0.142857	120.888	96.4694	0.612245	96.4694	0.653061	3961.88
0	-6.17852	14.2827	25.1028	1693.23	21.2353	-35.6971	56.9325	13.2555	-24.7931	13.2555	-28.209	210.755	57.9184	2.38776	100.463	138.939	10.2041	138.939	13.1837	1666.22
1	-7.17494	13.7083	34.7999	945.987	11.8395	-27.5078	39.3473	4.17188	-17.3703	4.17188	-19.0529	103.592	34	0	122.321	80.0204	0.632653	80.0204	0.693878	4718.02
0	4.78591	8.02041	25.2626	885.972	21.5732	-10.1744	31.7476	15.5701	-4.05733	15.5701	-6.1255	658.776	84.1224	32.2041	31.4142	238.429	108.122	238.429	118.857	199.388
0	-1.98028	13.0542	26.0835	1404.33	21.3712	-28.7372	50.1084	14.3043	-18.3415	14.3043	-20.2711	156.304	47.5357	1.05357	110.841	111.625	4.53571	111.625	4.60714	1784.66
0	9.34561	15.4131	31.6102	1245.18	32.6862	-16.0655	48.7517	23.8328	-5.67505	23.8328	-6.70942	40.1429	11.25	0	89.9523	27.9107	0.839286	27.9107	0.839286	1180.32
0	14.3503	10.5803	29.3089	985.804	31.3967	-4.70245	36.0991	24.7998	1.71631	26.1533	1.71631	674.184	181.163	9.10204	91.5993	385.939	32.449	381.265	32.449	60.2245
1	10.1431	9.16697	23.9708	1092.61	30.0656	-8.1698	38.2353	17.6498	-3.0062	23.377	-3.44955	200.245	20.6122	11.3061	15.3853	59.3265	39.7959	55.1224	39.7959	-27.0612
26	8.29286	13.9618	31.4673	1105.61	29.0789	-15.2922	44.3712	19.72	-6.05339	21.3267	-6.05339	319.327	84.449	2.2449	96.8326	197.265	8.55102	181.796	8.55102	1348.98
0	-2.22257	13.425	38.4273	778.74	13.5616	-21.3308	34.8924	6.91462	-11.1537	6.91462	-12.0819	581.25	129.786	4.57143	96.4571	344.875	16.7679	344.875	18.4643	4531.36
0	0.496163	11.5945	25.5136	1281.42	23.8527	-21.6101	45.4629	15.8534	-13.6157	15.8534	-15.1516	239.857	40.7143	7.20408	45.2519	97.2245	26.3061	97.2245	33.2245	1386.12
0	-2.36356	8.99661	25.4668	982.182	15.8876	-19.4329	35.3205	6.16751	-5.36539	9.76657	-13.8527	949.25	124.25	52.3036	27.6996	326.589	169.911	268.714	209.107	679.839
0	4.61054	11.0759	32.852	794.731	19.9284	-13.7797	33.7081	13.1045	-5.78372	13.9116	-5.78372	622.109	110.438	2.20312	81.9547	316.172	10.8281	302.344	10.8281	2600.55
0	4.50121	14.5758	33.4485	1051.02	24.9339	-18.6377	43.5716	16.5472	-9.00762	16.8416	-9.03519	228.554	53.125	1.55357	95.953	138.304	5.28571	138	5.28571	2073.18
0	10.0133	12.7578	31.7386	1023.69	28.9113	-11.2818	40.1931	20.4555	-3.26319	22.0436	-3.26319	477.607	118.786	2.85714	101.501	302.911	12.5893	286.875	12.5893	922.929
0	-6.81981	13.592	37.2046	860.919	10.3237	-26.2074	36.5311	3.58001	-16.3592	3.58001	-17.3774	252.375	71.0893	1	117.506	176.768	3.19643	176.768	3.75	4897.79
0	13.3989	11.2725	28.7946	1065.56	31.7958	-7.35494	39.1508	24.482	0.103823	25.9989	-0.432517	530.122	148.612	6.93878	107.077	342.122	25.898	338.837	25.9796	43.0204
0	10.3326	7.85105	23.7668	938.074	27.9257	-5.10314	33.0289	21.7094	6.29623	21.7094	-0.88719	1438.36	166.304	84.1071	23.8322	480.893	261.393	480.893	320.286	327.071
0	-12.7608	8.51837	16.3445	1611.01	15.6545	-36.4621	52.1166	7.17561	-29.5679	8.09826	-30.593	301.25	42.3571	14	37.8651	117.196	46.9107	113.482	48.375	67.7321
2	-3.01236	14.0509	38.6325	819.466	13.3714	-22.9938	36.3652	6.59576	-12.6013	6.59576	-13.3898	464.163	106.939	3.02041	102.69	287.98	10.2245	287.98	11.4082	4471.45
0	9.45416	12.1651	28.566	1151.9	28.7198	-13.8587	42.5785	22.8138	-5.56928	22.8138	-5.56928	508.98	170.469	2.59184	129.6	376.327	8.5102	376.327	8.5102	374.367
0	12.9051	9.82477	25.9649	1074.75	30.4094	-7.41916	37.8285	25.4533	-1.07284	25.4533	-1.07284	595.842	191.842	5.97368	116.24	398.921	20.1316	398.921	20.1316	1.07895
0	4.34775	9.50684	24.5738	1050.17	22.6575	-15.9982	38.6557	13.3763	-8.85546	16.687	-8.85546	1153.89	160.891	47.3281	36.59	434.219	172.5	425.422	172.5	448.594
45	14.2842	10.4076	28.7047	999.971	31.3553	-4.9022	36.2576	25.1783	1.44895	26.2511	1.44895	675.51	189.653	9.61224	96.9606	400.306	33.6327	399.102	33.6327	45.2245
0	5.97475	13.1179	28.9619	1232.06	27.3191	-17.9736	45.2927	20.459	-8.32543	20.459	-9.81823	404.51	120.735	1.36735	114.501	280.367	7.02041	280.367	7.02041	963.204
0	9.14459	11.1557	27.5374	1124.45	27.4441	-13.0629	40.507	22.2704	-5.39282	22.2704	-5.39282	591.411	178.411	2.16071	124.452	418.875	8.32143	418.875	8.32143	214.464
0	-5.63591	12.5901	34.129	867.153	10.8896	-25.998	36.8875	4.48805	-15.6468	4.48805	-16.6293	547.551	116.816	5.2449	90.8591	312.327	17.9796	312.327	20.7143	4690.92
0	0.463075	12.4698	30.1859	1081.93	20.6816	-20.7267	41.4082	12.9544	-13.0272	13.3583	-13.0272	240.918	45.9592	3.7551	71.1444	119.878	12.7347	119.776	12.7347	2418.92
0	8.17625	12.889	28.7845	1206.92	28.43	-16.3473	44.7772	22.1693	-7.55177	22.1693	-7.55177	478.51	149.367	1.91837	122.599	343.449	7.02041	343.449	7.02041	582.041
0	14.7464	10.4265	29.1682	968.405	31.5717	-4.17396	35.7456	25.533	2.34727	26.3618	2.34727	773.408	207.592	11.8163	87.668	425.469	46.5306	424.204	46.5306	41.1837
0	-3.42691	13.851	37.7366	841.872	13.3501	-23.3446	36.6947	6.53966	-13.2128	6.53966	-13.9893	345.469	82.3265	2.26531	104.882	219.388	7.04082	219.388	7.95918	4510.76
1	-12.3889	10.984	19.7936	1761.49	18.163	-37.3296	55.4926	8.37411	-22.2776	9.68891	-32.5613	290.857	55.2041	8.77551	61.5828	138.163	31.3265	137.367	41.0204	777.449
3	11.9352	15.8032	31.4106	1296.94	35.425	-14.8866	50.3116	26.5016	-0.84668	26.5016	-5.23389	43.1429	12.9592	0	93.3439	29.9796	1.77551	29.9796	1.83673	902.796
0	9.57353	9.27159	25.4409	1023.9	29.2432	-7.19264	36.4359	20.1872	-1.88187	21.9548	-3.01615	514.375	56.9821	29.6607	20.2989	158.911	101.571	150.054	123.893	19.0357
3	5.53978	13.6512	30.8065	1143.85	25.7869	-18.5102	44.2971	18.8639	-9.3408	18.8639	-9.3408	413.776	115.184	3.04082	103.323	261.857	14.0816	261.857	14.0816	1325.57
0	10.9099	16.9826	34.0111	1230.35	34.8788	-15.0527	49.9315	25.2385	2.57644	25.2385	-5.00861	16.8036	5.05357	0	66.6792	11.4821	0.714286	11.4821	1.33929	888.982
0	13.8332	10.5169	29.0346	999.08	30.6967	-5.52506	36.2217	25.6922	1.0014	25.6922	0.962122	702.286	196.898	10.8571	100.092	444.163	41.1633	444.163	41.1633	107.878
0	12.4313	8.14633	27.6243	785.417	27.2192	-2.26824	29.4874	21.1359	2.54054	22.0519	2.54054	1003.88	176.857	10.5918	69.8444	471.245	39.3469	432.122	39.3469	1146.49
0	-3.95608	13.7458	35.4048	908.117	13.7499	-25.0581	38.8079	6.92388	-14.1459	6.92388	-15.4114	306.929	76.3929	1.17857	105.736	204.625	5.30357	204.625	6.78571	4157.29
0	-1.45009	9.59261	19.9222	1393.27	23.1064	-25.0519	48.1583	15.6796	-15.7232	15.6796	-18.7875	374.018	65.5536	11	54.8725	168	37.5893	168	47.5536	448.375
0	-3.88949	13.6411	37.8091	815.402	12.4136	-23.662	36.0756	5.7803	-13.191	5.7803	-14.1663	487	115.755	3.12245	104.704	307.02	10.7143	307.02	12.5102	4768.35
0	14.0872	10.7437	28.8674	1001.6	31.6137	-5.60302	37.2167	24.9935	1.22004	26.0165	1.22004	569.571	154.918	4.5102	100.218	346.633	18.898	345.796	18.898	64.7143
0	1.18168	13.9607	28.6249	1349.42	24.0541	-24.7163	48.7704	17.1119	-15.9382	17.1119	-16.1067	423.551	139.122	2.67347	122.848	309.714	8.91837	309.714	8.91837	724.776
0	-6.66733	12.0327	32.1897	929.632	11.779	-25.5722	37.3512	4.4679	-12.4531	4.70494	-18	167.167	52.7292	2.3125	113.77	118.292	12.4583	105.729	18.3125	5270.35
0	-5.43281	13.2108	34.5021	900.085	12.0048	-26.2714	38.2762	5.42789	-15.3802	5.42789	-16.7206	367.449	91.2245	1.44898	106.514	244.898	6.38776	244.898	7.4898	4295.08
0	-2.03661	15.544	38.7524	912.549	17.7586	-22.3563	40.1149	9.35669	-8.29499	9.35669	-13.0687	53.7347	19.9184	0.142857	123.851	42.1837	1.7551	42.1837	2.61224	4738.45
0	-3.00997	14.453	38.7346	856.154	14.1077	-23.2061	37.3138	7.14902	-12.8772	7.14902	-13.7695	307.571	76.1224	2	107.647	199.959	6.04082	199.959	6.34694	4481.1
0	2.11704	8.4923	20.9786	1130.87	23.022	-17.4579	40.4799	15.965	-4.44056	15.965	-11.9883	598.714	81	26.3265	34.3149	211.061	87.6531	211.061	104.367	158.204
0	12.8077	10.6227	28.3785	1035.74	30.0276	-7.40433	37.4319	24.9505	-0.67	24.9505	-0.67	728.571	230.612	6.67347	111.047	472.184	25.2449	472.184	25.2449	212.816
0	9.46072	15.2155	31.3699	1196.12	31.8365	-16.6628	48.4993	22.6024	-5.19254	22.6024	-6.50914	107.143	22.2245	2.10204	73.7471	57.6531	6.93878	57.6531	6.93878	1347.84
0	1.92446	14.7074	42.509	675.916	16.9503	-17.6421	34.5924	9.84319	-6.80649	9.84319	-6.80649	718.875	126.375	3.19643	83.6356	356.036	16.2679	356.036	16.2679	3696.38
2	5.16795	11.2376	22.099	1475.17	28.5581	-22.2675	50.8256	22.3913	-14.0084	22.3913	-14.0084	447.102	145.592	1.38776	117.732	311.061	6.71429	311.061	6.71429	129.653
0	-9.94269	7.82059	16.4458	1432.42	15.8538	-31.7	47.5538	8.34324	-21.859	8.35324	-25.9963	301	51	13.6154	46.788	126.692	43.2308	124.692	47.9231	17.7692
0	-13.2676	9.18359	17.2788	1603.32	16.1981	-36.9512	53.1493	7.50395	-29.5925	7.76127	-30.9082	362.482	54.7143	14.3036	45.8033	149.696	46.6429	149.518	51.3929	521.089
0	1.11828	7.69623	21.4839	993.988	20.2462	-15.5767	35.8229	12.4425	-9.65169	13.8047	-10.9207	587.375	79.7857	25.0893	38.1716	219.304	82.9464	218.196	93.125	212.357
0	4.25654	13.4145	30.168	1120.68	24.8309	-19.6578	44.4887	16.8215	-10.1865	16.8215	-10.6468	213.918	43.2449	2.97959	83.7765	120.245	10.4898	120.245	10.4898	2068.47
0	-5.47818	13.6218	33.2876	995.501	13.5776	-27.3081	40.8856	6.50423	-14.8021	6.50423	-17.9295	194.408	50.2653	1.95918	99.79	128.286	8.06122	128.286	10.0408	4398.22
0	7.18198	13.5891	31.6344	1093.27	26.9015	-16.0492	42.9507	19.4429	-6.95513	19.9836	-6.95513	421.265	114.184	1.87755	109.643	275.327	8.79592	274.592	8.79592	1142.51
6	11.5516	8.48015	27.1191	852.952	27.9481	-3.32065	31.2687	20.8268	2.38653	22.0853	1.3478	1713.47	233.122	75.4694	38.6966	605.51	260.694	602	261.143	564.612
0	14.9518	10.1198	29.2775	932.075	31.1019	-3.46321	34.5651	24.8179	2.97736	26.1575	2.97736	827.411	171.268	12.5893	70.0615	398.839	47.375	394.607	47.375	159.946
0	0.772867	11.6367	28.1967	1114.92	20.8189	-20.5778	41.3967	14.0074	-13.1544	14.0074	-13.1544	203.286	40.1429	2.7551	70.8396	103.265	9.32653	103.265	9.32653	2229
7	2.84144	5.1188	19.3318	762.466	16.6114	-9.87404	26.4855	10.916	-6.59874	12.2553	-6.59874	1166.74	164.647	53.7059	35.0153	434.412	189.5	367.441	189.5	206.853
0	-4.54962	14.1291	36.8185	911.363	13.9589	-24.4128	38.3717	5.87577	-14.6207	6.59193	-15.7464	181.204	48.6122	1	107.915	122.653	3.69388	117.449	3.95918	5078.31
0	6.79521	11.8849	24.7517	1359.49	27.9464	-20.0714	48.0178	22.4886	-11.0968	22.4886	-11.0968	568.625	164.286	3.75	109.08	376.911	13.25	376.911	13.25	137.714
0	11.6727	10.2364	29.0905	919.996	28.91	-6.27543	35.1855	21.4844	0.0872109	22.953	0.0872109	637.265	116.388	4.14286	75.4135	328.898	18.1429	281.592	18.1429	776.082
0	-9.99795	9.1207	16.87	1741.97	19.4701	-34.5954	54.0656	9.38419	-11.4758	11.5982	-30.3852	376.51	62.3061	13.5306	49.1633	160.245	45.2857	153.163	67.2245	598.796
0	13.5979	7.63852	26.3549	798.165	28.7042	-0.28117	28.9853	20.5436	5.22245	23.5344	4.03489	1899.83	300	74.9583	46.5368	758.458	257.396	668.188	258.75	334.854
0	-2.91991	14.453	25.522	1550.26	23.8695	-32.7556	56.6251	15.3419	-20.3849	15.3419	-23.0373	357.482	105.482	1.75	118.003	255.964	7.07143	255.964	7.23214	802.607
0	8.96758	15.9298	32.572	1215.12	32.6488	-16.2589	48.9076	23.3889	-6.08089	23.3889	-6.49294	87.4643	22.9643	0	100.024	57.9286	0.303571	57.9286	0.303571	1270
0	12.6552	15.4721	32.5166	1211.46	34.7728	-12.8049	47.5777	24.7003	3.90289	25.9715	-3.59463	32.7679	7.07143	0	70.9752	19.7679	2	19.0536	3	1245.11
0	6.00501	12.3996	31.608	976.957	24.9078	-14.3115	39.2193	16.2641	-6.53535	17.6661	-6.53535	306.673	73.7755	2.14286	91.7874	179.653	7.87755	171.673	7.87755	2116.41
0	-5.63021	12.228	33.2601	883.763	11.1799	-25.5683	36.7482	4.82356	-15.7195	4.82356	-16.8355	379.02	88.449	2.93878	97.7618	235.041	10.898	235.041	12.3673	4539.31
0	-3.67502	13.2487	37.3884	807.424	12.2514	-23.1828	35.4342	5.78278	-13.0842	5.78278	-13.891	524.673	119.755	3.32653	99.6512	319.184	12.6122	319.184	14.3673	4550.55
0	13.681	8.43829	27.368	828.352	30.1152	-0.717648	30.8328	17.3455	11.3021	23.9952	3.88116	1923.78	234.556	115	21.782	555.889	373.444	548	531	157
0	-1.91957	14.6851	25.9749	1578.08	24.6064	-31.9312	56.5376	16.5232	-22.125	16.5232	-22.125	516.179	141.268	3.75	107.854	339.714	13.625	339.714	13.625	501.125
0	0.406167	12.8593	32.1229	967.82	18.868	-21.164	40.032	9.82833	-12.0877	11.472	-12.0877	433.5	69	11	58.3766	196.5	37	185.5	37	2454
0	-1.90924	14.9484	29.8486	1370.06	21.8848	-28.208	50.0928	14.1173	-19.5499	14.1173	-19.5499	346.673	100.082	2.04082	113.921	243.347	7.28571	243.347	7.28571	1360.29
0	3.85524	13.8992	28.6653	1277.76	26.8302	-21.6582	48.4884	18.7074	-12.6323	18.9002	-12.6711	286.245	76.9592	3.40816	103.744	181.816	11.898	181.714	11.898	1565.57
0	8.82817	14.6528	32.9423	1083.47	30.165	-14.3087	44.4737	20.1431	-5.17578	21.6532	-5.17578	190.265	51.4898	1.38776	95.3275	116.02	5.42857	111.306	5.42857	1447.12
0	-4.938	14.0417	38.131	860.789	12.0804	-24.7398	36.8202	5.35635	-14.4707	5.35635	-15.5795	346.653	97.8367	1.4898	117.724	241.714	5.79592	241.714	6.63265	4878.98
0	-6.07963	11.5559	26.7945	1201.37	15.5043	-27.6254	43.1297	8.59222	-19.295	8.59222	-20.623	208.429	43.3469	2.7551	73.9061	107.592	11.0612	107.592	11.551	2486.88
0	7.00258	9.43017	26.9384	943.285	24.8219	-10.1916	35.0135	18.3677	-4.51895	18.3677	-4.51895	1540.73	213.469	66.449	41.8362	596.755	211	596.755	211	1228.16
0	-6.09886	12.789	35.0894	855.919	10.6168	-25.8154	36.4322	4.08147	-15.7956	4.08147	-16.7896	501.98	118.592	3.89796	102.721	312.286	13.9184	312.286	15.6735	4985.18
0	11.1939	14.2825	31.5712	1141.39	32.4131	-12.7797	45.1927	23.3842	0.474354	23.9611	-4.014	58.1837	10.7959	0.836735	67.7699	30.3673	3.32653	30.3265	4.26531	1365.57
0	4.36577	11.9673	23.0764	1495.8	26.4096	-25.4474	51.8571	21.4359	-15.5366	21.4359	-15.5366	563.982	168.75	3	110.712	376.768	12.6786	376.768	12.6786	176.714
0	-5.63585	14.0516	36.9204	885.884	13.1888	-24.8344	38.0231	5.18301	-14.5961	5.45982	-16.2477	78.1964	29.3393	0.928571	139.128	63.6786	2.96429	62.3929	3.03571	5280.86
0	-2.90671	15.095	29.4469	1391.92	21.6864	-29.5718	51.2582	13.7331	-20.4204	13.7331	-20.4204	344.429	102.653	2.69388	115.432	242.776	8.89796	242.776	8.89796	1711.24
0	-2.77121	10.4584	27.574	1044.88	16.9986	-20.9324	37.931	9.63713	-10.7454	10.2049	-14.9969	642.411	88.8929	30.5536	34.7598	232.518	98.9464	219.821	124.518	629.054
0	6.85172	11.4382	30.614	934.807	24.8274	-12.5326	37.3599	16.5905	-5.24539	17.9354	-5.24539	401.679	86.4821	1.96429	86.7555	223.929	9	212.589	9	1921.29
0	-3.7189	11.3101	19.6587	1681.25	25.7404	-31.7906	57.531	16.5142	-21.8385	16.5142	-25.3213	364.339	60.5	11.125	49.4171	154.714	39.6607	154.714	49.0714	285
0	10.5962	16.1657	32.8058	1239.71	34.1773	-15.0998	49.2771	25.063	-0.484544	25.063	-5.38812	16.8776	5.71429	0	86.7173	14.1633	0.102041	14.1633	0.428571	922.49
0	8.59929	14.8015	32.181	1163.34	30.4656	-15.5371	46.0027	20.7583	-5.71377	22.3252	-6.38223	113.041	29.4082	1.06122	88.4119	67.7551	4.87755	65.4898	4.89796	1314.49
13	7.95415	12.6626	29.0968	1172.55	27.5708	-15.9465	43.5173	21.6294	-7.24863	21.6294	-7.24863	529.071	164.536	2	122.256	376.411	7.30357	376.411	7.30357	560.161
0	5.60871	11.197	30.6544	927.279	23.0846	-13.4386	36.5233	15.3621	-6.24243	16.6895	-6.24243	421.929	90.0179	2.85714	85.733	236.875	11.0714	219.5	11.0714	2095.34
1	-3.55628	12.698	34.1205	889.129	13.5819	-23.6211	37.2029	6.96401	-13.8956	6.96401	-14.8152	301.51	70.3061	2.95918	94.3019	183.286	10.8367	183.286	12.1429	4297.63
0	-6.39239	10.587	18.5614	1742.98	23.1964	-33.8406	57.037	14.7532	-24.2043	14.7532	-27.9908	534.429	83.0408	16.3673	56.2829	239.347	56.3265	239.347	61.8367	499.571
0	-0.362231	13.0195	28.8784	1179.3	20.0971	-24.9896	45.0867	13.6407	-15.5524	13.6407	-15.5524	947.286	238.898	8.97959	98.7753	591.082	35.449	591.082	35.449	1660.16
0	9.06771	9.13125	23.294	1134.06	27.25	-11.95	39.2	22.3375	-5.48333	22.3375	-5.48333	573.5	174.5	3.5	119.183	395.5	11.5	395.5	11.5	12
0	13.2225	15.1198	28.0127	1439.16	38.6742	-15.3031	53.9773	29.7288	-1.02642	29.7288	-5.62602	16.3036	5.17857	0	76.9734	12.3929	0	12.3929	0	138.804
0	-0.913083	12.5629	33.2412	926.635	16.8342	-20.9524	37.7866	9.9966	-11.7271	9.9966	-12.724	254.857	58.8571	3.39286	90.3642	152.875	12.4464	152.875	14.125	3806.75
2	-0.189755	12.3686	30.6564	1069.95	20.6632	-19.6763	40.3395	12.7313	-11.9339	12.7313	-13.2922	615.592	97.3265	16.6327	57.2187	269.755	52.102	269.755	61.2653	1235.53
0	-3.56641	13.7076	38.2349	808.124	12.4337	-23.4107	35.8444	5.89366	-12.9807	5.89366	-13.8213	515.694	118.429	3.22449	101.297	316.816	11.6735	316.816	13.4082	4590.31
0	-4.8676	15.3507	37.5632	943.138	14.8593	-25.9979	40.8572	6.69465	-14.7058	6.69465	-16.4906	78.5	23.2857	0.553571	108.68	55.3929	2.35714	55.3929	2.35714	4989.39
0	1.75757	12.6257	30.835	1047.12	22.1793	-18.8117	40.991	11.6019	-11.2031	14.1161	-11.3952	429.939	62.3061	15.7143	42.0133	173.592	52.9388	156.265	52.9388	2000.35
0	-6.59501	14.085	36.1592	928.714	12.2019	-26.7482	38.95	4.70049	-16.1661	4.70049	-18.0145	176.51	53.9388	0.530612	120.932	128.327	2.53061	128.327	2.53061	5013.41
0	11.9597	10.9116	29.2325	1019.66	29.0334	-8.29363	37.327	23.8858	-1.344	23.8858	-1.344	768.694	244.306	8.02041	110.976	496.429	29.102	496.429	29.102	340.694
1	1.47467	6.36318	17.7609	1066.89	19.0331	-16.8034	35.8366	11.2743	-10.1779	14.4003	-11.9453	802.833	110.625	36.7083	37.0334	309.646	122.146	294.417	142.833	233.938
0	12.1888	4.03345	15.5921	793.692	25.6787	-0.193714	25.8724	14.4107	21.9718	21.9718	2.63434	327.102	43.0204	16.6122	35.9444	125.796	53.6939	53.6939	71.2653	-29
0	-3.35463	13.6138	35.4293	904.141	14.5904	-23.7901	38.3805	7.44031	-13.7952	7.44031	-14.7037	243.964	59.4643	2.32143	99.6145	155.339	7.60714	155.339	8.44643	4357.2
0	-0.714274	14.4775	35.7458	988.018	19.0622	-21.4526	40.5148	11.2463	-11.4448	11.2463	-12.9872	77.7857	23.8214	0	115.042	60.1607	0.357143	60.1607	0.392857	3439.8
0	-5.29051	14.9276	37.6098	913.039	14.1117	-25.565	39.6767	6.08087	-12.1747	6.08087	-16.3301	55.2857	19.551	0.0612245	121.559	43.2041	1.4898	43.2041	2.42857	5157.65
0	0.455885	13.2105	23.3171	1646.96	26.4684	-30.1899	56.6583	19.361	-17.611	19.361	-21.1618	493.391	144.609	2.76562	114.222	334.969	10.5156	334.969	10.6094	252.438
0	-1.29578	9.13513	22.0024	1098.53	20.6514	-20.8669	41.5183	6.04773	-11.335	12.5501	-14.9032	554.735	68.9184	26.2653	31.6685	190.571	86.1224	186.898	100.776	102.347
0	9.15366	10.1473	24.6894	1166.51	31.3318	-9.76833	41.1002	21.4165	-0.636476	23.4517	-5.1677	257.633	31.7755	15.4082	21.4798	83.0612	50.1224	76.2449	58.0204	-2.87755
0	-4.48111	13.7554	37.8006	839.443	12.1489	-24.2251	36.3739	5.47657	-14.121	5.47657	-14.9918	369.018	91.8571	2	108.231	239.661	7	239.661	8.17857	4709.61
0	-3.79127	13.8569	38.0141	819.167	12.5178	-23.9322	36.45	5.89137	-13.1451	5.89137	-14.1699	505.347	121.429	3.36735	105.002	319.633	12.0408	319.633	13.5102	4806.31
0	11.7853	9.04821	25.7614	1000.11	28.3163	-6.806	35.1223	23.4931	-1.07942	23.4931	-1.07942	669.232	184.786	9.25	102.355	414.107	29.8571	414.107	29.8571	139.143
0	1.80584	8.20099	21.1612	1059.79	21.857	-16.8979	38.7549	14.9623	-5.04053	14.9623	-11.3744	582.143	72.3265	26.3878	32.881	211.51	87.5918	211.51	106.02	182.959
1	-16.2218	13.6774	19.852	2218.23	20.6256	-48.2767	68.9024	10.8331	-29.3074	10.8331	-42.1318	280.082	62.4286	5.97959	79.7119	158.939	22.4082	158.939	29.2449	953.673
0	12.3279	16.7971	33.5012	1256.85	35.2402	-14.8975	50.1377	24.8486	0.114405	26.1429	-4.52583	29.7321	8	0	85.4698	20	0.339286	20	1.32143	1153.43
0	-7.06468	14.8142	36.6616	926.761	12.8106	-27.5826	40.3932	4.39746	-17.0151	4.39746	-18.3317	60.1964	19.3214	0	116.345	46.1786	0.0714286	46.1786	0.696429	5263.14
0	-6.29518	13.9903	36.1972	913.619	12.5092	-26.1344	38.6437	4.58135	-15.7435	4.91336	-17.473	127.939	38.1633	0.367347	115.28	90.4898	2.32653	89.7755	2.32653	5125
0	9.30135	10.5297	29.721	946.897	26.0251	-9.39993	35.425	19.1719	-2.87317	20.6099	-2.87317	656.696	171.018	4.875	96.9069	393.125	19.3393	387.679	19.3393	1126.79
0	-4.7845	13.1524	33.941	953.931	14.106	-24.5923	38.6984	6.61035	-15.2814	6.61035	-16.7821	127.551	40.3469	0.0612245	121.601	97.0816	0.469388	97.0816	0.469388	4159.96
0	-0.257609	14.1391	27.8723	1373.97	23.6567	-27.0797	50.7364	15.8211	-17.5215	15.8211	-18.0236	132.082	36.2449	1	101.894	88.3878	3.89796	88.3878	3.89796	1568.08
0	-6.15307	13.431	33.1576	986.883	12.4792	-28.0095	40.4887	5.68584	-16.2538	5.68584	-18.5344	213.796	54.8776	2.06122	99.6646	140.204	9.34694	140.204	11.6122	4544.82
0	10.5994	11.8151	30.7015	1020.68	28.6334	-9.85069	38.4841	20.9354	-2.64818	22.7042	-2.64818	599.694	169.265	3.53061	104.975	381.878	14.6735	365.122	14.6735	814.796
0	9.52657	10.3481	25.5944	1136.73	31.4609	-8.97045	40.4313	21.3266	0.551932	23.4743	-4.30714	295.776	38.9184	15.6939	25.4964	101.122	53.4898	95.0612	60.3265	0.204082
0	4.71466	12.9064	26.1362	1362.9	28.5601	-20.8211	49.3811	20.97	-12.2989	20.97	-12.7123	136.438	38.9688	1.20312	108.399	92.2969	4.64062	92.2969	4.64062	1152.47
0	11.2643	15.0676	30.438	1282.82	34.2503	-15.2553	49.5056	25.5479	-1.38682	25.5479	-5.81076	69.9184	18.0816	1	90.9428	45.102	3.46939	45.102	3.46939	911.347
0	10.01	6.91957	18.4889	1112.16	29.0737	-8.34506	37.4188	16.4409	-3.04067	23.4105	-3.92341	167.306	17.0816	9.79592	14.1082	48.8776	34.2041	43.5714	34.2041	-29.0204
0	3.44972	12.1181	26.3498	1265.67	25.5189	-20.4723	45.9913	18.3659	-12.3597	18.3659	-12.8183	279.02	73.6531	1.89796	107.448	186.429	7.18367	186.429	7.18367	1436.67
0	6.78465	12.7692	26.2107	1331.8	31.3542	-17.3664	48.7206	20.2844	-8.28937	22.3231	-10.2941	228.268	32.6607	7.85714	43.4966	94.9464	27.7321	82.8571	29.1071	651.607
0	11.2891	16.8227	33.3017	1276.72	35.0607	-15.4555	50.5162	25.6931	2.27306	25.6931	-5.62679	32.3469	12	0	105.314	25.3469	0	25.3469	1	1071.16
0	-3.74835	12.1364	33.1341	890.502	13.3588	-23.2395	36.5983	6.87707	-13.9625	6.87707	-14.9356	280.929	66.6429	2.85714	95.2187	173.018	9.94643	173.018	11.5893	4351.98
0	-6.62666	15.1149	36.6766	953.347	13.6946	-27.5119	41.2065	5.05882	-16.9529	5.05882	-18.3414	58.5102	19.6531	0	119.6	46.4286	0	46.4286	0.0204082	5077.71
0	13.2447	10.2795	26.5749	1091.87	31.021	-7.62482	38.6458	25.9717	-0.992816	25.9717	-0.992816	564.061	191.265	4.73469	122.585	392.592	16.5306	392.592	16.5306	3.02041
0	0.131177	9.88601	23.4177	1175.25	19.7399	-22.4613	42.2012	13.7774	-15.1979	13.7901	-15.1979	845.52	139.8	19.42	57.8853	380.88	67.02	378.32	67.02	348.72
0	14.755	8.15965	25.3902	915.713	30.2722	-1.86245	32.1346	25.7476	3.26879	25.7476	3.26879	983.429	223.857	29.2449	71.9712	496.367	92.7959	496.367	92.7959	1.38776
0	-8.28919	15.6025	37.091	970.64	12.212	-29.8522	42.0642	3.48431	-18.9313	3.48431	-20.344	78.5714	26.6327	0	124.492	62.6122	0	62.6122	0	5182.04
0	13.0979	9.08792	24.8833	1046.52	30.4157	-6.10642	36.5221	25.4143	-0.388105	25.4143	-0.388105	609.182	189.273	5.18182	112.088	395.273	18.6364	395.273	18.6364	0.0909091
0	5.13298	14.1906	30.7777	1195.54	27.7307	-18.3778	46.1085	19.597	-5.73259	19.597	-9.83056	63.4694	20.8163	0.734694	101.442	44.7143	2.71429	44.7143	2.71429	1594.86
0	6.62978	12.8558	26.2488	1358.18	30.1128	-18.8856	48.9984	22.7253	-7.56507	22.7253	-10.7777	77.5179	19.1607	1.10714	79.4167	45.8214	4.16071	45.8214	4.82143	998.429
0	5.3803	7.5849	23.4659	949.38	22.1704	-10.1481	32.3185	16.7793	-5.13962	16.7793	-6.36846	647.367	87.1837	31.8367	30.7654	233.816	108.163	233.816	118.531	187.714
0	-10.3763	13.3727	34.3711	936.58	8.52702	-30.341	38.868	1.08318	-20.3709	1.08318	-21.8207	172.571	54.9184	0.489796	124.323	128.082	2.26531	128.082	2.32653	5368.88
0	8.07885	13.8875	31.4457	1098.06	28.9527	-15.2107	44.1633	19.4506	-6.14141	21.0484	-6.14141	282.306	74.6327	1.77551	95.723	172.816	7.42857	159.735	7.42857	1439.02
23	12.9048	15.2657	32.1465	1207.72	35.2764	-12.2128	47.4892	24.8932	4.33958	26.238	-3.30395	28.8163	5.67347	0	61.7689	15.6735	2	15.6735	3.14286	1306.82
0	13.9457	9.30261	26.9733	957.973	29.8831	-4.60443	34.4875	25.4154	1.7371	25.4154	1.7371	808.982	212.321	14.9107	94.0923	487.75	53.0893	487.75	53.0893	3.48214
0	3.59488	12.3943	23.7017	1510.37	27.4929	-24.8003	52.2932	21.1218	-16.1289	21.1218	-16.1289	419.469	136.673	1.04082	120.797	298.49	5.77551	298.49	5.77551	155.449
0	-0.752304	14.1415	28.3073	1360.17	23.202	-26.7634	49.9654	15.4718	-17.2483	15.4718	-17.9641	365.179	114	2	122.188	262.089	6.92857	262.089	6.96429	1059.18
0	-2.05721	14.3983	36.9917	900.511	15.5413	-23.3731	38.9144	8.61682	-12.3571	8.61682	-13.5066	294.163	71.6122	0.897959	105.306	194.755	3.89796	194.755	5.32653	3829.69
0	2.75282	16.0777	36.2875	1055.35	23.9769	-20.3294	44.3063	15.4887	-2.28619	15.4887	-10.4121	24.1429	7.06122	0	82.829	17.6939	0.387755	17.6939	3.87755	2768.33
0	-4.78601	11.4856	19.3922	1711.06	25.264	-33.9636	59.2276	15.7629	-23.22	15.7629	-26.8107	393.184	63.6327	12.5102	46.8642	162.469	44.8367	162.469	53.2041	347.327
0	-1.54279	12.5819	30.3546	1123.19	18.5009	-22.9572	41.4581	11.8057	-15.5552	11.8057	-15.5552	314.163	87.1837	1.5102	113.048	221.633	5.73469	221.633	5.73469	2125.43
0	3.35692	11.9635	34.5422	787.017	18.7542	-15.8644	34.6186	11.815	-6.94989	12.5236	-6.94989	602.082	111.49	1.2449	85.3776	317.204	8.5102	304.388	8.5102	2889.65
0	1.31907	15.1488	38.9004	852.328	18.2763	-20.6665	38.9429	11.1264	-8.9825	11.1264	-9.75476	433.735	98.7143	1.04082	98.6108	259.02	6.18367	259.02	6.28571	3373.86
0	11.9007	14.7958	31.1337	1228.92	33.7232	-13.7934	47.5166	25.5389	-1.75815	25.5389	-4.51658	99.75	24.9107	1	96.0032	65.3214	3.92857	65.3214	3.96429	957.5
0	10.8889	8.86192	27.9313	849.775	27.4086	-4.30969	31.7183	21.3223	0.761229	21.3223	0.746854	1268.12	181.594	43.3438	48.2953	515.891	141.438	515.891	145.672	405.812
17	12.1554	17.7452	34.0728	1297.39	35.7808	-16.2995	52.0803	25.4681	-1.35185	26.5318	-5.28563	33.5918	10.0408	0	93.054	23.5102	0	23.5102	0.204082	1115.43
0	10.395	9.98671	28.3347	959.632	29.0288	-6.2191	35.2479	20.1518	-0.390667	21.9264	-1.61555	596.714	72	33.5102	21.2978	190.878	115.673	179.918	134.959	84.4898
0	-5.52422	15.0403	37.589	913.827	14.0094	-25.9815	39.9909	5.79163	-15.065	5.79163	-16.6316	68.3061	20.4082	0.632653	108.757	49.0816	2.36735	49.0816	2.46939	5165.37
0	-0.240187	14.1221	28.2881	1371.09	23.1965	-26.7219	49.9184	15.9061	-17.459	15.9061	-17.8517	436.196	138.482	3.07143	118.385	309.982	10.7857	309.982	10.7857	891.929
0	11.8597	17.1178	32.9701	1324.22	35.6379	-16.2812	51.9191	26.7181	3.33868	26.7181	-5.9772	33.4694	12.1633	0	105.485	26.2653	0	26.2653	1.12245	1052.55
0	4.23119	11.9257	25.0958	1318.84	25.6242	-21.9066	47.5308	18.7761	-13.2643	19.3012	-13.2643	592.612	116.694	6.14286	80.6551	310.776	26.8776	305.143	26.8776	185.286
0	10.3213	9.47364	26.985	958.663	26.4019	-8.6884	35.0903	21.2429	-2.00139	21.4948	-2.00139	993.744	250.718	14.7436	97.4834	614.154	50.8718	583.744	50.8718	75.7949
0	-6.97244	13.2105	35.5198	901.086	10.5975	-26.5915	37.189	3.91608	-16.8638	3.91608	-18.0242	251.918	74.2857	1	120.563	180.469	3.44898	180.469	3.79592	4964.18
1	12.3653	17.4992	34.5705	1255.84	35.6623	-14.9571	50.6194	24.8669	3.37464	26.3498	-4.47068	30.0612	9	0	84.0583	20.7959	0.979592	19.0612	1.97959	1202.24
64	-6.21003	15.0618	36.6228	953.55	13.8456	-27.2668	41.1124	5.48354	-16.6464	5.48354	-17.93	59.9184	19.5714	0	117.162	46.3673	0.0204082	46.3673	0.591837	5054.43
0	3.82809	13.0081	27.0469	1316.71	27.2133	-20.8793	48.0927	19.5729	-11.9706	19.5729	-12.7441	119.857	32.898	1.10204	102.897	81.7143	4.53061	81.7143	4.53061	1547.55
0	15.125	10.0514	28.1749	982.019	31.7188	-3.95608	35.6749	26.9005	2.59893	26.9005	2.59893	707.857	185.388	18.551	87.8009	408.653	61.551	408.653	61.551	23.1837
0	-2.62764	11.6051	23.5112	1406.31	20.6478	-28.6811	49.3288	12.8621	-20.6172	13.8162	-20.7419	716.449	123	19.9592	56.5825	318.408	68.3673	294.755	68.3878	554.061
0	-7.79266	13.8511	27.6547	1404.6	16.3507	-33.7329	50.0836	8.64559	-24.4727	8.64559	-25.7715	303.653	90.0408	1.91837	113.364	212.755	6.95918	212.755	6.97959	2175.12
0	-1.28338	11.5097	24.4641	1324.58	21.9584	-25.1204	47.0788	14.6315	-15.2805	14.6315	-17.9773	432.143	106.51	4.97959	97.4357	268.571	18.8776	268.571	19.6327	761.122
0	6.48583	9.70372	31.0749	767.397	21.1759	-10.0536	31.2295	14.745	-3.46248	15.6119	-3.46248	670.959	118.204	3.87755	78.5263	331.612	16.3878	318.204	16.3878	2315.41
0	5.02752	15.3465	35.2182	1069.02	26.199	-17.3723	43.5713	17.7941	-3.90052	17.7941	-8.47861	24	6.93878	0	79.7832	17.3878	1.10204	17.3878	1.40816	2164.88
0	5.90244	13.2408	27.3506	1306.63	29.2162	-19.1959	48.4121	21.4948	-9.03102	21.4948	-10.6236	93.6327	26.5918	0.285714	107.152	65.898	2.28571	65.898	2.28571	1400.06
0	-3.69878	13.4511	35.0806	893.324	13.6439	-24.6879	38.3319	6.96007	-13.6614	6.96007	-15.014	404.946	97.9107	1.01786	107.708	268.089	4.53571	268.089	4.82143	3862.32
0	14.6911	7.25714	22.5745	940.853	30.0127	-2.11086	32.1236	25.861	2.7243	25.861	2.7243	815.735	222.122	20.8367	86.9567	451.816	69.5714	451.816	69.5714	10.8571
0	1.55994	10.8943	23.0889	1387.95	25.9696	-21.2132	47.1829	18.0606	-7.92332	18.0606	-15.58	340.143	58.9388	11.1837	46.3645	142.571	45.2653	142.571	55.4286	176.49
0	12.4815	15.7525	32.0599	1252.63	35.2752	-13.8598	49.1349	26.2625	3.51418	26.2625	-4.33026	33.9388	7	0	69.0593	19.8163	2	19.8163	3	1151.73
0	13.9062	10.7775	28.9793	1018.87	31.3056	-5.87837	37.184	26.0498	0.804327	26.0498	0.804327	677.939	196.571	8.61224	102.913	420.959	29.4082	420.959	29.4082	38.3061
0	2.15415	13.5494	32.9874	1011.26	23.1486	-17.9197	41.0682	11.9263	-9.77059	13.9295	-10.7407	160.796	28.5714	2.81633	63.7787	78.0816	11.6531	69.3061	11.6531	3001.27
0	-5.65709	14.125	38.67	845.183	11.3781	-25.1446	36.5227	4.48435	-15.0524	4.48435	-16.1245	253.592	67.7959	1	113.733	172.837	3.06122	172.837	4.02041	4733.08
0	-4.56269	13.8018	36.9911	855.184	12.3749	-24.9309	37.3058	5.50159	-14.5363	5.50159	-15.3095	394.878	93.0612	3.04082	102.284	246.959	9.71429	246.959	10.7755	4583.96
1	9.40881	11.1049	29.2564	980.526	27.4669	-10.4863	37.9532	19.5626	-3.19386	21.1	-3.19386	516.061	104.612	3.2449	85.6127	295.735	12.7551	259.388	12.7551	1239.43
0	2.38636	12.8104	25.9076	1376.48	25.8475	-23.6	49.4475	18.3639	-15.6219	18.3639	-15.6219	326.776	89.4694	2.02041	107.329	218.571	7.7551	218.571	7.7551	1308.39
0	-2.40836	13.7587	38.4685	775.942	13.0323	-22.7277	35.76	6.57618	-11.4093	6.57618	-12.4682	646	126.776	3.12245	89.5574	354.041	15.102	354.041	16.4286	4228.16
1	3.32679	13.9034	25.7646	1518.6	29.1529	-24.8107	53.9636	21.1829	-12.3927	21.1829	-16.2148	133.143	42.5893	1	122.94	101.464	3.07143	101.464	3.10714	888.429
0	0.339874	8.70349	20.8656	1137.83	21.967	-19.7459	41.7129	14.3912	-6.10331	14.3912	-14.0053	581.959	71.7551	27.102	31.7681	204.837	87.551	204.837	109.061	116.367
0	4.11941	12.4415	32.7041	931.932	22.2505	-15.7945	38.0451	14.7148	-7.81716	15.2525	-7.81716	326.816	74.3265	1.40816	94.2013	191.204	5.97959	190.306	5.97959	2531.67
0	0.162327	10.1084	22.7104	1244.56	23.4934	-21.0158	44.5092	15.4391	-13.3319	15.4391	-15.3443	497.449	69.3265	15.4694	45.9678	205.061	56.1429	205.061	71.8776	269.265
0	1.35929	12.385	27.471	1242.5	22.6259	-22.4662	45.0921	15.8258	-14.7463	15.8258	-14.7463	452.347	129.265	2.81633	110.058	305.755	11.3469	305.755	11.3469	1598.04
0	9.06769	14.7311	30.8463	1222.35	31.838	-15.9183	47.7563	21.7613	-6.56339	23.4987	-6.69024	137.204	34.6531	1.87755	86.8052	80.1224	6.71429	79	6.71429	1146.86
0	4.33566	13.4998	25.0446	1502.96	29.9094	-23.9954	53.9048	19.5863	-12.488	21.4414	-15.4379	160.786	22.5714	5.91071	33.8994	54.2679	19.9464	53.0714	24.0714	823.393
17	11.2583	17.3544	34.3426	1259.42	34.9019	-15.6329	50.5348	25.425	2.42712	25.4828	-5.48073	28.2857	10.9643	0	101.393	21.8571	0	21.8571	2	1232.32
0	8.45134	10.4207	29.9802	889.26	25.7928	-8.95527	34.7481	19.1578	-2.4372	19.1578	-2.4372	1396.92	208.102	31.102	55.1879	577.061	118.816	577.061	118.816	1186.51
0	-4.50835	13.0967	34.8365	887.153	12.9172	-24.6164	37.5336	6.09208	-14.6591	6.09208	-15.6287	288.571	69.0714	2.89286	96.5797	179.304	10.1964	179.304	11.6964	4527.86
1	5.35108	12.3922	27.3592	1204.83	26.7769	-18.5442	45.3211	17.0996	-10.7498	18.7214	-10.7498	242.786	40.7679	6.39286	57.8606	111.286	21.5	108.107	21.5	1434.54
0	-5.39218	13.0314	35.1388	902.474	12.479	-24.5926	37.0716	5.06276	-15.3423	5.6158	-16.4619	227.776	63.8163	1	114.09	155.98	3.42857	154.347	3.61224	5090.16
0	13.1924	9.81285	25.579	1082.47	30.9857	-7.37551	38.3612	25.9613	-0.829701	25.9613	-0.829701	612.204	199.245	3.81633	119.919	420.388	14.9796	420.388	14.9796	21.4694
0	5.07912	8.01939	24.973	921.126	21.9197	-10.1924	32.1121	16.1893	-5.25717	16.1893	-6.33393	662.163	89.3673	32.7551	32.5839	237.816	107.224	237.816	118.735	194.408
0	10.2505	10.0269	25.2801	1119.56	31.9601	-7.70321	39.6633	22.0222	-2.20237	24.0699	-3.33836	224.714	28.6964	12.1786	24.7992	77.3214	41.75	72.2857	43.0536	-19.1964
0	1.77892	12.9144	27.9683	1246.12	23.7336	-22.448	46.1816	16.4593	-14.283	16.4593	-14.283	298.714	86.6939	2.73469	108.571	196.49	9.81633	196.49	9.81633	1850
0	12.19	16.8162	32.7018	1302.55	35.7047	-15.7176	51.4224	26.6435	-0.772558	26.6435	-5.21754	72.9184	18.898	1	94.4855	48.449	3	48.449	3	974.347
0	0.254068	8.83246	21.4451	1123.52	21.6964	-19.4894	41.1858	14.1297	-6.04465	14.1297	-13.9016	610.571	73.4286	28.7857	30.3512	211.286	91.875	211.286	117.071	192.482
0	-4.49011	10.5282	22.1107	1339.08	19.7924	-27.8396	47.6321	11.7378	-18.2668	12.1662	-20.9075	444.018	96.1071	6.76786	75.7436	232.732	25.8036	231.946	45.5	1283.62
6	7.95521	12.9672	31.5211	1018.61	27.2846	-13.8539	41.1384	18.4525	-5.1905	20.0339	-5.1905	360.51	85.102	1.57143	91.5759	214.551	6.53061	193.878	6.53061	1576
0	5.03318	7.91613	22.2608	1003.31	22.8908	-12.6687	35.5594	13.8201	-3.13505	17.1502	-7.15976	1201.22	150.633	59.9796	33.8692	434.265	186.959	403.959	254.714	337.796
0	8.8052	13.1658	29.9589	1116.19	29.3025	-14.6441	43.9466	20.1889	-5.74761	21.9193	-5.74761	412.98	105	1.46939	101.442	262.939	6.34694	244.796	6.34694	1159.49
31	-3.64687	13.6298	37.8886	816.299	12.4085	-23.5619	35.9704	5.88758	-13.218	5.88758	-13.9847	524.089	119.875	3.83929	98.0246	315.946	13.9107	315.946	15.9286	4518.7
0	10.8196	10.4768	30.5104	900.663	28.9562	-5.38196	34.3382	19.568	1.32646	21.5974	-0.552708	705.776	84.449	39.0204	20.7845	223.898	134.347	212.898	151.673	153.51
0	11.3597	7.02723	24.0232	822.155	25.9086	-3.33396	29.2425	18.7217	1.21408	21.3671	1.21408	2078.1	323.449	54.6735	53.4572	835.204	197.408	766.878	197.408	781.837
0	-8.05867	13.8246	23.1571	1756.29	22.2546	-37.4459	59.7005	10.5181	-25.8156	12.8337	-29.9517	625.714	106.347	15.3469	61.8736	289.49	55.4082	276.98	56.6531	699.469
0	1.71117	14.9932	35.8031	986.219	21.3236	-20.5406	41.8642	13.5264	-8.24096	13.5264	-10.7347	102.929	27.4286	0.392857	105.118	72.4821	2.67857	72.4821	3.73214	3421.46
0	-7.09839	13.7023	35.3438	931.423	11.4261	-27.3358	38.762	4.15956	-16.8834	4.15956	-18.6073	172.633	53.6122	0.612245	122.404	128.612	2.32653	128.612	2.38776	4780.65
0	1.88785	13.4372	33.1788	1033.12	21.7939	-18.705	40.4989	14.2093	-9.48001	14.2093	-11.1387	62.6735	19.2041	0	109.646	48.0408	0.653061	48.0408	0.653061	2762.8
0	8.25998	11.9544	26.9022	1252.73	28.0997	-16.3354	44.4351	22.7409	-8.0948	22.7409	-8.0948	508.125	152.143	1.89286	114.194	344.857	7.08929	344.857	7.08929	183.232
0	12.2154	17.7124	34.192	1292.79	35.7371	-16.0657	51.8028	25.3903	-2.71838	26.5916	-5.20604	30.8571	9.83929	0	93.3367	22.0714	0	22.0714	0.803571	1140.43
0	13.2778	10.3544	28.8762	945.196	30.8287	-5.02821	35.8569	23.2868	1.28267	24.8273	1.28267	631.179	111.839	6.83929	68.8261	304	24.7143	267.661	24.7143	488.393
0	-0.383731	14.4348	26.9042	1472.16	25.0637	-28.5851	53.6488	17.1642	-15.9396	17.1642	-19.1703	329.163	108.02	1	126.913	245.184	5.55102	245.184	6	798.429
0	5.2235	13.122	26.8533	1320.19	27.9193	-20.9596	48.8789	18.4341	-10.5949	20.3551	-12.2629	326.592	100.184	4.10204	110.179	213.592	17.1224	210.367	17.1633	1172.41
0	-6.94908	14.0532	35.7711	937.935	12.0031	-27.2761	39.2792	4.46379	-16.6324	4.46379	-18.5052	168.625	51.8214	0.678571	120.753	122.75	2.67857	122.75	2.67857	5066.43
0	-10.8712	6.39187	16.9046	1167.51	7.62768	-30.1844	37.8121	1.00086	-22.2436	3.9487	-24.5488	218	31	11.8889	28.752	77.1111	38.8889	75.2222	43	7.22222
0	5.97123	14.0039	31.2199	1160.1	27.9413	-16.9058	44.8471	19.9712	-8.32761	19.9712	-8.58735	75.6122	20.9592	1.02041	89.7146	48.8163	3.20408	48.8163	3.20408	1661.76
0	10.6684	9.90316	29.0281	888.485	27.2378	-6.87322	34.111	20.1396	-0.577306	21.4997	-0.577306	655.571	119.51	4.26531	76.5871	342.041	18.1633	288.388	18.1633	1048.33
0	-6.69965	13.2988	36.3807	875.282	10.6219	-25.9256	36.5475	3.90667	-16.3674	3.90667	-17.394	308.016	90.1875	1.01562	120.955	219.031	3.67188	219.031	4.65625	5099.59
0	-5.65313	12.7666	32.5749	944.211	12.1123	-26.97	39.0824	5.62664	-15.9161	5.62664	-17.598	302.878	75.2449	2.2449	102.742	198.673	8.53061	198.673	10.5102	4396.47
0	7.82575	14.0108	30.6984	1144.79	29.055	-16.5854	45.6404	19.6536	-7.04818	21.2763	-7.04818	352.946	96.6071	2.33929	102.005	225.161	9.35714	210.75	9.35714	1307.32
0	-0.653357	14.7042	25.6879	1548.59	25.9917	-31.2482	57.2398	15.6606	-19.5406	17.4144	-20.9385	864.347	170.061	15.1633	71.9441	434.041	57.3061	423.388	57.3061	405.551
0	-6.27183	15.2882	36.7199	967.826	14.0426	-27.5846	41.6272	5.56317	-16.9077	5.56317	-18.1916	82.102	27.102	0	121.597	63.5102	0.0408163	63.5102	0.408163	4963.78
0	-8.58377	13.5153	34.6338	946.785	10.2336	-28.781	39.0145	2.90331	-18.4635	2.90331	-20.2194	189.959	59.2041	0.55102	123.641	140.837	2.55102	140.837	2.55102	5085.12
0	12.108	17.8267	33.9522	1321.1	35.7884	-16.717	52.5054	26.8468	-1.1974	26.8858	-5.73644	31.6327	11.0204	0	102.824	24.2857	0	24.2857	0.0612245	1112.57
0	14.5352	7.26061	24.357	823.547	30.5045	0.695455	29.8091	4.85076	11.9833	24.8894	4.81742	2064	229	121	20.9706	614	426	525	545	29
21	4.7324	13.0735	29.314	1185.16	26.2218	-18.3702	44.592	18.7502	-8.54923	18.7502	-10.3224	77.9464	22.625	1.16071	92.3758	50.5179	3.55357	50.5179	3.55357	1660.89
0	-5.9214	15.8594	37.8045	965.8	14.5992	-27.3511	41.9503	5.85922	-16.4652	5.85922	-17.8636	63.9592	21.7755	0	122.13	51.2041	0	51.2041	0	4936.9
0	12.166	9.65965	27.6044	954.836	29.2948	-5.6984	34.9932	23.4842	0.219401	23.5672	0.219401	1199.56	262.111	28.8889	79.1376	641.222	96.1111	636.222	96.1111	33.5556
2	0.696793	13.7466	27.1869	1403.14	24.9099	-25.6758	50.5856	17.1933	-17.3824	17.1933	-17.5341	215.694	60.3469	1	110.253	148.531	5.04082	148.531	5.04082	1370.84
0	-6.60931	14.6379	35.7981	959.641	13.6761	-27.2064	40.8825	5.22437	-16.7309	5.22437	-18.3689	46.9464	16.9464	0	123.18	38.625	0.357143	38.625	0.375	5241.96
0	11.5808	10.8989	29.9006	966.436	28.6737	-7.76473	36.4384	21.564	-0.912939	23.0361	-0.912939	593	145.939	5	90.4194	344.531	19.2041	330.51	19.2041	771.041
0	9.83145	12.4824	30.3203	1061.18	29.0932	-12.0754	41.1687	20.6613	-3.96388	22.3444	-3.96388	488.143	111.918	2	96.2723	301.245	8	274.939	8	1042.86
0	11.1339	6.80855	23.9811	788.244	25.6972	-2.67288	28.37	21.0707	1.90275	21.0707	1.7118	1148.36	163.306	34.1944	44.1294	431.361	119.972	431.361	144.639	94.5278
0	8.56175	12.2975	31.6028	1023.66	26.6591	-12.2541	38.9133	18.9516	-4.72785	20.6672	-4.72785	585.464	174.589	2.75	109.392	377.089	12.7679	369.089	12.7679	1111.14
0	-0.160221	8.40488	20.2509	1173.35	21.3448	-20.1577	41.5025	11.9776	-6.96502	14.2344	-14.8202	821.306	101.469	36.8367	32.3447	291.837	126.306	282.857	149.918	429.245
0	-2.93081	12.7295	34.4267	853.986	13.6791	-23.2497	36.9288	7.17343	-13.2834	7.17343	-13.8229	489.518	109.839	2.21429	99.6937	300.143	8.76786	300.143	8.76786	3798.45
0	-7.74613	11.222	19.2789	1772.45	22.7918	-35.4081	58.1999	13.8083	-25.8763	13.8083	-29.6248	462.531	79.2653	13.0816	62.2829	221.408	45.2449	221.408	50.8776	657
0	12.5783	15.6296	32.2057	1233.58	35.2012	-13.3294	48.5306	26.1322	3.78962	26.18	-3.97758	32.875	6.51786	0	67.5734	18.8571	2	18.8571	3	1199.7
0	-5.41961	13.6809	35.6436	926.161	13.1535	-25.2237	38.3772	5.33901	-15.6784	5.86774	-16.8239	184	52.4219	1	114.113	126.969	3	126	3	5046.72
0	9.78979	12.3154	29.0596	1140.2	28.7745	-13.6034	42.3779	23.0558	-5.05904	23.0558	-5.05904	577.804	185.321	2.39286	126.504	417.893	9.375	417.893	9.375	269.786
1	10.9144	14.5224	30.1904	1242.05	33.3374	-14.7444	48.0818	24.7745	-2.43613	24.7745	-5.56914	116.464	27.2857	1.69643	91.7391	72.7321	5.69643	72.7321	5.69643	999.304
0	5.55024	13.0637	27.0301	1299.56	27.8735	-20.4685	48.342	18.5631	-11.1269	20.464	-11.6422	320.673	94.4286	3.81633	109.765	211	14.9388	207.061	14.9388	1110.24
0	-1.62518	14.4859	24.1874	1684.37	26.0261	-33.8638	59.8899	17.6777	-23.7016	17.6777	-23.7016	645.375	144.75	5.66071	93.6194	381.571	20.4821	381.571	20.4821	396.018
0	5.5866	12.825	31.0743	1064.4	24.5958	-16.6711	41.2669	18.103	-8.18776	18.103	-8.18776	468.816	135.184	1.77551	109.419	307.224	10.7959	307.224	10.7959	1388.96
0	3.57114	10.9362	21.3135	1500.52	27.5008	-23.8106	51.3114	20.8575	-16.1744	20.8575	-16.1744	532.939	124.245	4	93.3699	317.163	16.7143	317.163	16.7143	62.0204
1	6.32651	8.8891	24.8179	1026.76	24.8864	-10.9297	35.8161	18.5137	-4.6057	18.5137	-6.49508	555.893	67.0714	29.4107	23.4448	184.018	102.232	184.018	116.196	184.518
0	11.2475	14.909	30.7398	1255.92	34.6057	-13.8721	48.4778	25.8311	2.91954	25.8311	-5.03709	15.3438	4.95312	0	74.3396	11.6719	0.140625	11.6719	1	790.172
0	13.4265	11.6729	29.3298	1062.87	32.0957	-7.69964	39.7954	24.2999	-0.414679	25.864	-0.414679	539.054	163.625	2.85714	114.425	353.679	11.4286	350.536	11.4286	130.839
0	4.36574	10.5	25.7158	1104.26	23.7676	-17.0522	40.8199	17.2345	-9.97535	17.2345	-9.97535	767.939	139.061	15.551	65.6975	374.735	55.898	374.735	55.898	386.612
0	0.358031	11.7895	25.1567	1308.33	24.5302	-22.3301	46.8603	16.1051	-13.9979	16.1051	-15.9789	484.306	64.6122	17.8163	37.1455	183.163	65.1837	183.163	83.9796	285.265
0	7.371	14.6474	32.0083	1155.65	29.6108	-16.1556	45.7664	21.042	-6.32471	21.042	-7.4454	89.5102	20.4898	1.46939	84.23	54.9184	4.67347	54.9184	4.67347	1382.12
0	-2.63362	14.2967	30.455	1266.51	19.7224	-27.2235	46.9459	12.3031	-16.5548	12.3031	-18.7519	293.776	93.1633	1.10204	123.334	219.367	4.18367	219.367	4.32653	1694.65
0	9.46773	10.6183	29.1686	936.764	27.0611	-9.34193	36.403	19.305	-2.506	20.7055	-2.506	563.161	105.911	3.82143	81.3757	310.232	14.8214	267.143	14.8214	1262.38
0	-4.89703	13.0019	35.0917	859.115	11.3848	-25.6624	37.0473	5.04707	-14.9608	5.04707	-15.8957	497.163	107.714	4.34694	91.3884	285.061	15.8163	285.061	18.102	4520.63
0	12.139	17.3665	33.2295	1320.34	35.7745	-16.4875	52.262	26.7832	2.39269	26.7832	-5.62702	50.7551	14.5918	0.183673	95.7423	35.0816	1.42857	35.0816	2.20408	1020.37
2	6.55073	12.7922	28.1266	1270.56	27.8381	-17.6422	45.4803	21.3662	-8.58471	21.3662	-9.82397	384.959	115.184	1.67347	112.54	264.612	7.4898	264.612	7.4898	759.265
0	11.4417	13.8617	30.1245	1199.16	32.4276	-13.5824	46.01	24.5961	-3.96054	24.5961	-4.62781	126.51	27.9796	2	86.3291	75.9592	6.22449	75.9592	6.22449	998.816
0	-5.56821	15.5304	27.0048	1576.09	22.5541	-34.9515	57.5056	11.8063	-24.7383	13.2218	-25.2789	650.735	121.49	8.14286	75.1059	329.551	35.4082	322.082	35.4082	604.816
0	12.1208	9.56677	28.0867	924.68	28.6118	-5.44841	34.0602	23.1668	0.436041	23.1668	0.436041	1395.73	297.592	28.5918	77.8784	753.633	103.612	753.633	103.612	250.327
0	1.62933	5.522	22.5261	681.326	14.93	-9.584	24.514	5.79733	-6.734	10.1013	-6.734	1400	200	71.5	35.8733	531.5	231	411	231	344.5
0	6.21801	8.38327	18.3311	1342.67	28.0863	-17.6206	45.7069	22.0104	-5.44699	22.0104	-10.2271	491.816	53.7959	28.8163	19.6123	148.224	93.2245	148.224	103.245	99.551
0	9.75588	10.4841	28.9789	933.855	27.2287	-8.94939	36.1781	19.6329	-2.14397	21.0013	-2.14397	598.245	110.49	4.02041	79.1386	322.367	15.9592	274.224	15.9592	1168.63
0	4.10843	11.0965	31.2179	875.401	20.6614	-14.8752	35.5366	13.3862	-7.23821	14.4243	-7.23821	455.982	95.9464	1.07143	89.3509	254.321	6.51786	245.554	6.51786	2573.84
0	5.849	10.572	21.4597	1410.38	29.6407	-19.5307	49.1714	21.4375	-10.5806	22.0598	-12.533	152.776	25.5714	4.18367	45.6022	60.7959	15.9184	60.7551	18.6735	519.776
5	13.6633	11.9799	31.1404	999.27	31.6325	-6.83722	38.4697	24.0226	0.825483	25.5948	0.825483	549.102	114.531	5.20408	78.8004	293.653	17.4082	262.633	17.4082	436.673
0	13.0425	11.2149	28.1074	1105.24	31.1367	-8.76229	39.899	25.8736	-1.328	25.8736	-1.328	487.408	173.02	3.26531	134.747	366.837	13.5102	366.837	13.5102	8.04082
0	3.48168	8.33035	22.7089	1035.49	22.5636	-14.1185	36.6821	16.1717	-2.91016	16.1717	-9.35052	594.714	77.2857	25.7959	32.5973	215.082	89.9592	215.082	111.306	109.327
0	15.4111	7.83444	28.5651	715.519	29.1	1.67333	27.4267	23.7211	6.78778	24.3456	6.78778	2039	290	54	47.5102	729	191	725	191	176
0	-1.16993	13.3273	24.3647	1557.34	24.3826	-30.3174	54.7	16.9487	-21.1354	16.9487	-21.202	558.321	141.964	4.69643	100.988	351.911	18.25	351.911	18.25	467.768
0	3.10746	13.6281	25.4476	1503.15	28.8198	-24.7348	53.5546	20.7573	-16.1089	20.7573	-16.2393	142.393	43.0714	1	116.044	103.054	3.125	103.054	3.125	1011.45
0	7.94411	12.9234	31.6068	1019.13	26.9749	-13.9107	40.8856	18.4395	-5.22898	20.0001	-5.22898	423.939	98.9184	2	92.618	254.286	8	231.184	8	1524.61
0	-4.23697	13.5994	36.3084	870.259	12.4997	-24.9534	37.4531	5.98268	-14.4535	5.98268	-15.2413	351.464	82.4821	3.125	98.3849	216.25	9.85714	216.25	10.8929	4442.88
2	3.71249	8.06089	23.6656	926.679	21.4724	-12.5886	34.0609	13.6305	-2.71455	15.1441	-7.69876	656.304	80.4286	29.125	30.3016	225.446	104.571	217.964	124.143	54.7679
0	7.91076	12.9678	31.6334	1012.32	27.6431	-13.3346	40.9777	18.5275	-4.54121	19.86	-5.17863	209.607	55.6964	0.0892857	98.4635	128.643	2.875	124.768	2.875	1711.09
0	3.33598	16.6689	37.4676	1026.75	24.305	-20.1831	44.4881	15.7546	-4.05083	15.7546	-9.48242	42.4898	12.2041	0.0612245	94.0255	30.8367	1.65306	30.8367	3	2921.86
0	-3.89316	13.9571	33.1087	1036.14	15.8571	-26.2831	42.1402	8.50135	-11.9993	8.50135	-16.9902	176.036	45.6429	1.60714	100.187	117.107	7.23214	117.107	9.32143	4064.2
0	7.59683	12.1224	26.4445	1289.97	28.4184	-17.4207	45.839	22.6094	-9.17716	22.6094	-9.17716	492.122	146.469	1.89796	112.165	329.776	6.85714	329.776	6.85714	208.388
1	6.39598	6.68463	21.6322	892.2	22.3031	-8.59244	30.8956	17.4546	-4.22867	17.4546	-4.35889	1374.11	182	74.1111	31.7621	509.556	240.444	509.556	250.556	521.111
0	4.24626	15.0194	36.2373	978.761	24.0157	-17.4303	41.446	15.9002	-7.18867	15.9002	-8.14512	155.531	35.9184	1.63265	90.8045	95.7755	8.30612	95.7755	9.63265	2926.04
0	10.697	16.9013	32.5718	1317.59	35.1507	-16.7391	51.8899	25.6724	-6.55413	25.6724	-6.55413	31.9107	9.91071	0	84.6835	21.9286	0.982143	21.9286	0.982143	830.893
0	-1.105	11.8864	33.0759	853.18	15.4314	-20.4902	35.9216	9.01698	-11.3723	9.01698	-12.0041	475.268	102.804	1.375	96.7955	281.214	6.625	281.214	6.625	3319.96
0	-16.322	11.3838	17.9498	2046.05	18.7305	-44.6865	63.4171	9.16801	-37.2398	9.16801	-39.5811	275.735	58.7551	5.34694	82.3063	161.429	18.6735	161.429	22.898	1072
1	14.4864	10.0812	28.1549	999.665	31.28	-4.52629	35.8063	26.4445	1.65417	26.4445	1.65417	685.554	186.946	13.5714	93.2578	406.5	46.6786	406.5	46.6786	42.1429
1	5.18961	12.1445	24.5029	1403.47	29.0161	-20.5478	49.5638	21.9274	-12.4701	21.9274	-12.8554	105.571	30.4694	0.938776	103.975	70.6327	4.4898	70.6327	4.4898	871.143
0	2.53112	11.6867	24.4949	1382.76	27.0521	-20.64	47.6921	18.9364	-8.9457	18.9364	-14.5468	316.5	56.2321	11.875	44.0017	127.982	46.6607	127.982	55.1964	200.089
0	11.3499	16.8558	32.0033	1333.08	35.8757	-16.7921	52.6678	26.5442	-6.00117	26.5442	-6.07512	36.5893	11.0179	0	86.0428	24.5536	0.839286	24.5536	0.839286	850.321
0	1.44639	14.9676	37.9156	885.094	18.9727	-20.4982	39.4709	11.7497	-9.17554	11.7497	-9.96576	380.755	89.6531	1.06122	102.269	237.714	4.61224	237.714	4.61224	3257.57
0	7.57446	11.8107	27.524	1145.67	26.7839	-16.1237	42.9076	20.9848	-7.3079	21.1181	-7.3079	1026.08	282.653	12.8367	104.423	642.02	43.7959	641.837	43.7959	352.918
0	8.05978	15.0562	30.8811	1257.34	31.427	-17.3307	48.7577	22.7433	-5.16774	22.7433	-8.15414	44.7959	13.2449	0.918367	82.8373	28.6939	2.93878	28.6939	2.93878	1067.31
0	1.20398	14.3978	34.3577	997.562	20.6447	-21.2202	41.8648	13.2379	-6.36412	13.2379	-11.3418	92	24.7551	0.612245	102.497	64.6122	2.97959	64.6122	4.53061	3390.59
0	7.95524	14.624	33.0897	1082.69	29.1788	-15.0158	44.1946	19.5376	-6.05566	20.8463	-6.05566	172	42.5918	1.08163	88.6417	99.1429	5.08163	97.9592	5.08163	1641.24
0	11.71	9.06301	29.9019	794.761	27.7732	-2.51007	30.2833	3.59863	20.8525	21.5645	2.04189	898.929	113.089	57.9107	22.304	302.321	183.357	202.643	278.446	121.071
0	-6.69217	13.155	35.5659	899.905	10.7464	-26.2294	36.9758	4.19758	-16.5367	4.19758	-17.7122	314.571	91.4286	1.18367	120.004	221.49	4.22449	221.49	4.89796	5198.29
0	3.38336	7.34886	19.1627	1125.7	23.0666	-15.2813	38.3479	16.9123	-9.12807	16.9123	-10.5677	518	68.3393	23.2143	35.8019	192.661	75.6429	192.661	84.7321	122.339
0	-0.736816	7.85844	25.5285	871.503	15.3081	-15.4796	30.7877	-9.2348	1.82665	10.1646	-10.9241	786	82.5918	44.1429	21.4199	238.082	137.429	198.51	231.102	182.122
0	-6.1432	13.2689	22.1619	1783.22	23.0823	-36.797	59.8793	14.6829	-23.9011	14.6829	-28.6462	565.732	126.321	5.5	88.0528	322.679	22.25	322.679	23.5179	639.232
0	12.2806	10.2255	29.0587	921.599	29.3605	-5.80743	35.1679	22.0685	0.584	23.5339	0.584	646.571	115.107	5.98214	70.4895	315.786	22.6071	279.625	22.6071	768.929
0	-1.77548	13.4445	22.3049	1768.31	26.1399	-34.1341	60.274	18.4352	-23.1107	18.4352	-24.9322	586.776	130.531	5.20408	92.0161	343.816	22.1837	343.816	22.1837	213.408
0	4.49735	8.88416	21.1777	1193.66	23.4004	-18.5345	41.935	17.9578	-11.4407	17.9637	-11.4407	692.377	139.415	7.5283	79.6605	363.226	29.717	361.906	29.717	172.943
0	6.32786	11.7575	31.643	904.201	23.522	-13.6394	37.1615	15.7221	-5.53431	16.8684	-5.53431	460.122	94.3673	0.857143	87.545	252.327	5.97959	240.143	5.97959	2119.88
0	12.2981	17.3712	35.0496	1221.74	35.2998	-14.264	49.5638	24.5192	2.94673	25.9308	-4.0099	31	9	0	81.6117	21.1224	0.897959	18.9796	1.89796	1286.22
0	14.886	8.64218	27.5368	844.929	31.1764	-0.202623	31.379	21.9171	4.79339	25.4164	4.79339	1406.74	224.262	33.0952	55.7298	569.595	129.167	519.952	129.167	96.881
0	9.15667	14.5909	27.9287	1412.76	33.9189	-18.3249	52.2437	25.518	-5.22171	25.518	-9.23958	29.4464	10.7857	0.0178571	100.018	23.0536	0.0892857	23.0536	0.0892857	532.143
0	0.926774	14.057	37.0337	839.683	17.6316	-20.296	37.9276	10.7519	-9.29671	10.7519	-9.94796	506.179	111.125	1.19643	95.8682	293.732	7.125	293.732	7.125	3391.55
0	12.463	17.0841	33.9414	1255.29	35.5848	-14.7491	50.3339	24.9519	-2.55445	26.3357	-4.3548	28.8367	8.08163	0	86.6451	20.1837	0.0816327	19.3673	1.08163	1186.41
0	7.34836	11.8323	31.1845	943.478	25.4661	-12.4699	37.936	17.2084	-4.734	18.6193	-4.734	445.061	92.7143	2.89796	85.1556	250.265	11.2653	228	11.2653	1751.12
0	-0.529476	9.53321	22.944	1123.04	19.1738	-22.3677	41.5415	12.8827	-14.4588	12.8827	-14.6938	242.449	65.9184	1.85714	110.455	168.184	7.95918	168.184	9.36735	461.878
0	1.16151	13.533	34.793	937.097	19.5066	-19.3718	38.8784	12.2922	-9.75761	12.2922	-10.7279	220.268	51.0536	2.39286	93.2662	135.464	9.01786	135.464	10.4107	3434.41
34	12.4853	9.51639	28.3957	881.289	28.2114	-5.29461	33.506	22.8381	1.23958	22.8576	1.23958	1309.76	262.429	19.9388	75.9497	689.163	86.449	675.163	86.449	214.388
0	4.06361	12.3288	27.3584	1230.79	24.4369	-20.6229	45.0598	18.3766	-12.0202	18.3766	-12.0202	611.531	139.02	4.7551	95.1584	371.286	19.5306	371.286	19.5306	538.755
0	3.17922	16.0762	36.4416	1045.76	24.1756	-19.9235	44.0991	15.7785	-1.67405	15.7785	-9.87635	23.3265	6.89796	0	81.8493	17.102	0.571429	17.102	3.30612	2764.2
0	-4.67118	14.9183	30.7283	1276.41	18.8891	-29.6838	48.573	10.6762	-20.4284	10.6762	-20.5025	161.449	45.2041	1	101.068	106.816	3.81633	106.816	3.81633	2497.73
1	-5.13469	15.0368	37.2967	927.208	14.577	-25.7286	40.3056	6.33865	-15.0141	6.33865	-16.4154	56.9388	18	0.0816327	113.582	43	0.612245	43	1.5102	5068.9
0	3.5683	12.7574	25.4789	1389.36	27.8879	-22.1765	50.0644	20.018	-7.87748	20.018	-14.5062	64.8214	22.5179	0.339286	113.042	48.8214	1.92857	48.8214	2.33929	1424.3
0	8.19801	14.7418	33.3096	1079.72	29.5001	-14.7565	44.2566	19.5978	-5.70519	21.0386	-5.70519	171.821	45.5357	1.17857	93.4055	103.196	5.30357	101.018	5.30357	1551.5
0	11.9107	10.723	30.032	941.784	28.6438	-7.05976	35.7036	23.0848	-0.138041	23.0848	-0.138041	1120.82	244.51	17.898	81.2616	610.347	70.9592	610.347	70.9592	231.531
0	10.1252	7.74085	23.518	935.706	27.9122	-4.99744	32.9097	11.677	7.25171	21.5963	-0.916635	1618.16	175.422	90.5938	22.5821	503.094	285.016	484.797	403.359	234.609
0	4.5493	11.768	24.5594	1375.65	29.1378	-18.7763	47.9141	20.4923	-4.86314	21.0313	-12.1501	370.039	40.1373	22.4118	18.1924	107.686	71.6863	107.667	90.0588	230.216
0	0.453837	9.74422	23.1516	1180.41	23.0943	-18.9927	42.087	15.1492	-12.1651	15.1492	-13.9342	511.041	73.7551	14.6327	50.0359	219.163	51.2653	219.163	63.9796	407.061
0	5.26677	8.89791	24.0412	1030.49	23.654	-13.3447	36.9988	13.9299	-3.4681	17.5319	-7.36702	1059.84	142.796	47	36.2344	397.286	160.367	349.959	192	333.918
0	1.99045	11.9624	25.6258	1298.86	23.4838	-23.1979	46.6817	17.1867	-14.8639	17.1867	-14.8639	615.694	144.367	2.16327	101.239	389.673	11.4286	389.673	11.4286	800.408
0	15.0214	9.93936	28.1243	986.167	31.5785	-3.76147	35.34	26.7992	2.36555	26.7992	2.36555	695.98	185.735	16.0612	89.1392	399.245	54	399.245	54	50.8571
0	-4.02328	11.8771	27.6501	1176.38	16.4567	-26.5136	42.9703	10.1084	-18.9527	10.1084	-18.9527	177.571	45.9388	1.28571	93.7882	110.735	4.73469	110.735	4.73469	2625.71
0	4.97142	9.34685	23.2002	1170.77	26.1876	-14.101	40.2886	18.8336	-3.50615	18.8336	-9.32215	487.071	61.2143	23.4821	26.8862	166.464	81.5179	166.464	96.8214	215.768
0	11.853	18.0073	34.3208	1302.53	35.5773	-16.8905	52.4678	26.1625	-3.65936	26.1625	-5.50634	42.0816	11.2653	0	90.3608	28.3265	0.163265	28.3265	0.632653	1055.61
0	14.0866	8.02311	26.3552	835.876	29.843	-0.596163	30.4392	21.9274	5.54072	24.4352	4.00922	1575.45	253.041	48.7551	52.609	640.571	173.653	579.878	175.673	354.796
0	-5.0597	13.2205	36.4312	838.944	11.6167	-24.6679	36.2847	4.90751	-14.6923	4.90751	-15.5373	435.125	102.672	3.10938	103.39	272.141	10.0938	272.141	11.4219	4755.98
3	4.84935	8.10595	21.5974	1075.32	24.6878	-12.846	37.5339	17.9523	-4.31897	17.9523	-8.31229	650.49	89.6327	29.2041	34.2286	236.98	96.3673	236.98	101.469	160.041
0	1.93533	11.7995	33.0496	847.331	18.1904	-17.502	35.6924	11.5519	-8.80399	11.9183	-8.97214	448.857	98.4898	0.693878	96.8732	264.163	4.81633	262.98	4.81633	2954.82
0	3.48629	12.2537	27.167	1203.25	23.5498	-21.5553	45.1051	17.7236	-12.1656	17.7236	-12.1656	1046.63	286.612	10.2857	104.816	668.02	39.1429	668.02	39.1429	1005.55
0	1.65404	13.1597	26.1026	1414.15	25.8731	-24.542	50.4151	18.1238	-16.4397	18.1238	-16.7731	306.214	87.5357	2	112.272	212.286	7	212.286	7	1285.73
0	2.11817	12.0341	25.4884	1313.58	23.6744	-23.5384	47.2128	17.399	-15.0213	17.399	-15.0213	621.061	148.837	3.06122	100.602	393.02	14.0408	393.02	14.0408	758.898
0	3.0045	7.97469	22.1095	1008.45	21.738	-14.3287	36.0666	15.418	-4.20822	15.418	-9.50795	593.653	79.3265	26.6327	35.6447	224.388	88.1429	224.388	104.857	160.163
0	5.30952	13.0549	24.4998	1459.35	29.9735	-23.3141	53.2876	22.2151	-10.7842	22.2151	-13.9665	107.327	31.3265	1.08163	105.962	74.0204	4	74.0204	4.08163	1297.61
0	-4.29308	14.8354	28.5552	1403.38	20.6297	-31.3139	51.9436	12.5279	-22.038	12.5279	-22.038	408.125	113.821	3.44643	109.83	277.321	11.3214	277.321	11.3214	1819.84
1	-6.06012	15.0779	24.9304	1745.83	23.6642	-36.8091	60.4734	14.6129	-25.518	14.6129	-27.7126	586.286	128.821	6.60714	87.4216	330.929	24.0536	330.929	24.1607	592.911
2	1.10989	13.4602	26.1772	1447.92	25.8484	-25.5718	51.4202	17.9956	-17.7002	17.9956	-17.7002	330.089	98.9464	2.60714	112.291	228	8.85714	228	8.85714	1069.88
1	-8.55235	13.5763	34.2725	939.569	10.811	-28.6943	39.5053	2.93351	-18.1705	2.95558	-20.1567	51.9388	18.3265	0	124.897	43	0.367347	42.5714	0.387755	5375.96
0	11.803	14.3249	30.4326	1225.42	33.6058	-13.4626	47.0684	25.4185	-2.55417	25.4185	-4.52175	117.768	27.8036	1.57143	92.5219	74.6607	5.55357	74.6607	5.55357	969.696
0	9.10371	9.21466	22.1148	1210.55	27.5369	-14.1216	41.6585	23.1964	-6.66312	23.1964	-6.66312	601.316	169.263	4.71053	108.447	387.579	16.3421	387.579	16.3421	1.68421
0	2.43026	12.703	25.2286	1411.69	26.3543	-23.998	50.3523	18.812	-16.0694	18.812	-16.0694	299.02	81.4694	2	106.764	199.857	7.26531	199.857	7.26531	1252.51
0	-4.58232	13.6072	36.1255	878.004	12.4731	-25.1919	37.6651	5.7759	-14.7655	5.7759	-15.6537	316.918	75.7755	2.87755	100.561	199.224	8.89796	199.224	9.81633	4536.49
0	3.8665	13.0502	25.63	1409.96	28.3968	-22.518	50.9148	20.4785	-7.27053	20.4785	-14.5128	59.7347	21.0408	0.163265	114.261	45.7755	1.4898	45.7755	1.93878	1408.2
0	6.36909	13.72	30.0399	1172.56	28.3305	-17.3375	45.668	18.6817	-8.56008	20.3516	-8.56008	221.018	63.1607	1.80357	100.726	139.143	7.48214	133.679	7.48214	1530.27
0	-12.0222	11.4397	18.0766	1907.67	21.0261	-42.2576	63.2837	11.5635	-31.6031	11.5635	-34.8966	313.429	54.449	8.18367	59.0513	147.388	29.0408	147.388	33.3061	397.061
0	-14.4406	10.731	19.718	1714.02	16.6748	-37.7445	54.4193	8.18776	-22.3877	8.18776	-32.4888	271.469	49.2653	8.5102	57.899	128.449	32.0816	128.449	46.0204	863.286
0	3.32485	13.1339	28.0866	1257.2	25.5839	-21.1801	46.7641	18.1947	-12.8258	18.1947	-12.8258	258.054	76.75	1.57143	111.829	174.036	6.89286	174.036	6.89286	1553.32
0	7.07561	12.6564	26.0998	1362.06	29.7344	-18.7586	48.493	23.0262	-10.5223	23.0262	-10.5223	455.857	140.071	2.28571	113.127	311.446	8.01786	311.446	8.01786	238.018
0	-6.05294	14.9268	25.1692	1634.09	22.7029	-36.6094	59.3123	12.7829	-26.8716	13.3639	-26.8716	772.571	171	5.95918	91.4668	442.102	23.5102	441.551	23.5102	1017.71
0	7.69819	9.67737	28.1056	915.889	25.2275	-9.20122	34.4287	18.7922	-2.08054	18.7922	-3.41748	1508.9	213.714	55.2653	45.9723	610.653	188.306	610.653	210.551	1206.08
0	3.09096	11.1588	22.8718	1403.23	25.9424	-22.8493	48.7917	19.3128	-15.2709	19.3128	-15.2709	571.107	124.375	4.71429	90.3268	333.446	20.0714	333.446	20.0714	328.875
0	-5.8013	14.7754	28.0896	1399.91	21.0459	-31.5489	52.5948	11.669	-20.6904	11.669	-22.7479	426.054	110.161	4.28571	99.1423	269.393	16.3214	269.393	17.875	1449.55
2	10.4267	9.75424	26.1983	1028.33	27.7252	-9.504	37.2292	22.0487	-2.80963	22.5976	-2.80963	1301.88	349.061	18.8571	98.2328	784.51	66.3878	772.388	66.3878	199.571
0	-7.98499	8.71227	16.4861	1585.37	20.7566	-32.0876	52.8442	3.08288	-18.3753	12.4101	-26.4417	512.804	64.0893	24.6429	33.8803	182.661	75.9464	167.875	101.714	48.75
0	-3.88096	13.7952	23.4587	1694.55	24.8884	-33.9113	58.7997	16.006	-25.4576	16.006	-25.4576	567.286	134.204	4.91837	93.6628	337.265	19.1429	337.265	19.1429	421.592
0	1.40103	10.4935	22.3075	1379.64	25.3879	-21.6514	47.0393	17.7593	-7.02967	17.7593	-15.9163	383.911	61.7679	11.8036	48.9039	166.339	44	166.339	59.3036	81.5
0	13.5604	7.66973	26.3964	799.378	28.8091	-0.251364	29.0605	22.7363	5.05602	23.5279	4.01685	1861.2	276.711	90.7111	38.7592	687.778	303.289	651.111	305.378	330.467
1	7.33872	13.1684	31.8119	1026.56	26.7301	-14.6638	41.3939	17.9523	-5.89245	19.5133	-5.89245	380.25	92.4107	2.35714	93.2893	229.214	8.64286	209.589	8.64286	1653.7
9	7.10439	12.7794	25.7688	1342.68	30.9376	-18.7178	49.6554	20.5873	-10.7654	22.2584	-10.7654	215.388	33.898	6.7551	49.501	94	22.102	84.102	22.102	838.796
0	2.09249	10.8385	24.8846	1263.58	24.0349	-19.5171	43.5519	17.0138	-11.9685	17.0138	-13.6893	447.327	83.7551	15.3673	51.8439	196.49	54.2245	196.49	64.6531	363.02
0	3.53939	8.73631	21.5086	1189.55	24.6364	-15.9793	40.6157	17.3812	-3.8897	17.7829	-11.1496	528.735	66.5306	22.0612	32.7523	186.653	80.898	186.388	97.2245	148.061
0	-6.42763	14.9806	26.9232	1589.17	20.0109	-35.6927	55.7036	11.6356	-23.9512	11.6356	-27.1062	245.518	69.2857	2.03571	105.781	166.268	8.67857	166.268	9.91071	1903.04
0	-9.57416	13.5359	33.6487	969.207	10.5576	-29.6543	40.2119	2.25339	-20.3691	2.25386	-21.4727	81.125	27.9286	0.125	126.302	63.1964	2.375	63.1964	3.89286	5566.88
0	5.5312	8.26283	24.3992	992.133	23.3519	-10.5122	33.8641	17.4204	-5.55224	17.4204	-6.69639	639.633	84.9592	34.9592	28.3875	223.98	112.041	223.98	122.755	209.082
0	11.4441	16.8634	33.3318	1279.58	35.1638	-15.4288	50.5926	25.8681	2.49585	25.8681	-5.54876	32.1224	12	0	105.031	25.1224	0	25.1224	1	1079.41
1	1.86235	13.4277	29.8248	1183.52	23.1796	-21.845	45.0246	15.8584	-13.3142	15.8584	-13.3142	355.939	96.3061	3.14286	106.361	232.408	11.1429	232.408	11.1429	1877.55
0	-5.68786	13.8302	22.8964	1767.83	23.8384	-36.5598	60.3982	14.9702	-23.728	14.9702	-28.2277	562.061	122.796	4.81633	88.6428	319.49	20.8776	319.49	21.6122	545.959
0	5.86619	9.2725	25.5334	1047.89	25.0672	-11.2474	36.3146	18.3058	-4.78547	18.3058	-7.12283	566.918	73.2245	27.449	28.2058	197.122	95.7347	197.122	113.306	179.082
0	-16.228	11.0379	18.1139	1984.25	17.8723	-43.0651	60.9374	8.90856	-30.3625	8.90856	-38.4883	281.429	63.2653	5.34694	84.0727	167.367	23.102	167.367	30.3265	1173.51
1	-2.66163	13.3052	34.6439	904.535	14.8998	-23.4747	38.3745	8.04701	-12.9585	8.04701	-14.1921	416.347	100.082	1.16327	107.444	272.898	4.83673	272.898	4.93878	3591.2
0	-7.50693	13.7289	22.8792	1774.62	22.4854	-37.5217	60.0071	13.5512	-29.4695	13.5512	-29.7597	518.679	117.339	5.91071	92.2146	309.375	21.9107	309.375	21.9107	934.518
0	-10.895	9.97799	15.2743	2114.85	22.4096	-42.9094	65.319	14.4323	-31.5867	14.4323	-36.9394	277.367	42.7347	9.08163	55.1452	120.755	28.7551	120.755	33.0816	34.6122
38	2.13973	16.8273	38.4014	1018.67	22.9653	-20.853	43.8183	14.3577	-7.41576	14.3577	-10.6189	39.5714	11.8214	0	99.9302	30.4643	1.07143	30.4643	2	3030.3
0	4.2178	11.936	25.952	1287.83	25.1817	-20.809	45.9907	19.1116	-12.6917	19.1116	-12.6917	572.531	130.75	3.1875	95.0192	341.219	13.6562	341.219	13.6562	379.516
1	8.81746	14.6245	31.9154	1149.77	30.4969	-15.325	45.8219	20.7358	-6.06399	22.3833	-6.06399	183.816	46.8571	2.20408	88.9259	108.388	8.34694	103.776	8.34694	1319.98
0	-10.2517	10.838	29.2214	955.871	7.24849	-29.8382	37.0867	0.939007	-22.3946	0.939007	-22.3946	419.204	86.1837	4.22449	85.6783	231.837	14.3469	231.837	14.3469	3970.49
0	-2.36044	9.68775	19.7975	1370.65	22.6229	-26.3106	48.9336	14.6363	-10.5213	14.6363	-19.6666	544.339	77.5893	20.3929	43.8067	218	68.4107	218	83.2143	66.0536
0	8.78303	13.5347	30.9064	1108.3	29.7373	-14.0491	43.7864	20.2421	-5.57593	21.8708	-5.57593	196.054	53.1071	0.517857	97.7357	121.714	3.17857	115.089	3.17857	1390.39
7	8.89727	15.5254	31.6706	1242.52	32.6764	-16.3468	49.0232	23.593	-6.93676	23.593	-6.96622	69.9388	19.0204	0	99.4589	47.3265	0	47.3265	0	1105.39
0	13.8146	8.78156	26.2366	942.369	29.4179	-4.05036	33.4683	25.0817	4.0779	25.0817	1.8961	756.839	167.375	18.5	81.5007	423.018	61.2321	423.018	64.9821	1.91071
17	-9.0855	12.1915	33.5411	900.107	8.30921	-28.0167	36.3259	1.88783	-18.8491	1.88783	-20.0463	233.982	69.5179	1.07143	120.398	168.214	3.58929	168.214	3.69643	5144.25
0	-2.09645	12.458	33.0026	936.559	15.7736	-21.9758	37.7494	8.90535	-13.4212	8.90535	-14.0023	275.592	64.1224	1.32653	100.636	170.408	4.30612	170.408	4.30612	3144.98
0	-2.58085	9.8173	18.6254	1519.64	24.9092	-27.7991	52.7083	14.0852	-11.4217	16.1815	-21.747	561.02	72.5306	20.8367	35.3301	196.122	73.3878	194.755	99.4898	74.0408
0	5.86846	13.6782	27.0106	1380.43	30.3195	-20.3193	50.6388	22.1979	-8.1622	22.1979	-11.9303	43.3878	16.3469	0	115.031	34.6327	1	34.6327	1	1117.24
0	6.18411	12.8097	23.7906	1488.09	31.0024	-22.8416	53.8441	23.3282	-10.6558	23.3282	-13.5926	93.7143	28.6327	1.02041	106.97	65.1837	3.38776	65.1837	3.38776	1067.82
0	-2.46534	9.8696	22.5899	1263.89	19.7093	-23.9377	43.647	12.6522	-15.4423	12.6522	-18.4881	772.102	131.612	19.9388	55.5318	341.551	73.1224	341.551	91.1633	1217.8
0	8.43821	13.1188	31.2519	1053.45	27.9363	-14.0399	41.9762	19.2859	-5.23644	20.8738	-5.23644	438.321	105.607	2	96.7339	270.696	7.875	248.911	7.875	1364.95
0	-8.84067	14.8642	24.6724	1670.93	20.7015	-39.5393	60.2408	10.7111	-29.6665	11.3416	-29.6665	795.857	169.161	6.92857	87.1169	439.161	27.0893	438.161	27.0893	1405.48
0	7.9254	13.2783	31.7324	1035.65	27.8219	-14.0136	41.8355	18.6778	-5.41583	20.2397	-5.41583	296.196	74.5714	1.26786	94.0193	178.589	5.69643	165.304	5.69643	1643.39
0	-5.33589	14.284	24.5721	1599.45	24.0879	-34.0416	58.1294	14.0928	-22.6057	14.0928	-25.6988	430.297	68.2188	14.1875	47.9348	182.094	48.5781	182.094	60.4375	491.812
0	12.6369	15.3774	31.9744	1227.1	35.2509	-12.842	48.0929	24.8738	3.92321	26.1755	-3.84368	28.0714	5.03571	0	60.4484	15.0357	2	15.0357	3	1287.23
0	6.55229	12.4511	25.3703	1364.65	30.5016	-18.5726	49.0742	22.7195	-7.32268	22.7195	-11.053	42.5102	15.8571	0	115.644	34.1837	0.591837	34.1837	0.591837	961.163
0	-5.63095	16.2615	37.6708	983.586	15.7087	-27.4569	43.1656	6.37171	-16.0222	6.37171	-17.8673	46.0612	17.2653	0	126.041	39.7551	0	39.7551	1	4994.59
0	-2.4213	12.2669	23.8635	1524.26	22.2522	-29.2614	51.5136	14.9608	-17.1272	14.9608	-22.1837	310.204	70	5.77551	77.3959	171.939	23.1633	171.939	32.898	1317.29
0	-2.02912	13.8349	22.8392	1751.72	26.1725	-34.402	60.5745	18.0618	-23.4521	18.0618	-24.8333	533.898	123.694	5.02041	95.0138	321.673	19.898	321.673	19.898	222.653
0	5.35506	13.1724	27.1814	1304.52	28.7163	-19.8317	48.548	18.4255	-11.8278	20.1266	-11.8708	263.75	38.2143	9.10714	42.1697	106.018	32.4464	93.0714	32.4464	1042.04
0	-4.76642	13.2399	25.7516	1401.71	21.1763	-30.2333	51.4096	12.594	-19.7823	12.594	-21.9944	402.898	102.347	4.5102	95.4109	248.184	16.3878	248.184	22.7143	1333.22
0	-8.08878	12.7617	34.6102	897.454	9.45176	-27.3771	36.8289	2.82935	-17.8379	2.82935	-19.0695	203.796	59.2449	1.14286	117.231	145.51	3.67347	145.51	3.77551	4918
0	3.85698	12.3429	25.2032	1327	25.6202	-23.3504	48.9706	19.2899	-13.6704	19.2899	-13.6704	722.082	181.163	6.40816	98.043	449.49	24.6122	449.49	24.6122	561.878
2	8.55242	14.4202	30.805	1203.08	30.962	-15.847	46.809	21.9595	-6.73106	22.8407	-6.85246	120.51	30.1633	1.77551	87.3148	71.1633	6.26531	70.6531	6.26531	1280.65
0	-0.167156	10.5082	22.1603	1336.28	24.4947	-22.922	47.4167	16.1447	-14.4919	16.1447	-16.9688	478.918	70.551	14.0612	47.1451	196.796	52.8776	196.796	67.2857	110.204
0	10.4919	9.0045	26.1947	971.144	28.7689	-5.59379	34.3626	20.3216	4.26299	22.3729	-1.39281	574.321	65.0536	37.1429	19.5462	175.768	116.786	168.661	145.804	20.6429
0	6.4872	16.3426	35.7938	1099.04	28.4541	-17.1979	45.652	19.5645	-3.00499	19.5645	-7.47494	25.2653	7.08163	0.142857	73.6486	17.1224	1.91837	17.1224	2.04082	1899.69
0	9.07178	14.4916	29.6155	1267.97	32.5575	-16.3737	48.9312	23.1367	-7.22622	24.0478	-7.22622	116.755	32.449	1.02041	96.5792	73.1837	4.14286	72.6531	4.14286	1023.71
0	0.011687	11.6811	21.0152	1625.36	25.7704	-29.8134	55.5838	16.9719	-18.2336	18.6842	-21.4676	616.367	125	10.3265	76.6016	325.286	38.2857	312.551	39.102	44.5918
0	-0.779076	12.4928	26.6742	1240.62	22.6729	-24.1741	46.8469	14.4247	-13.9657	14.4247	-16.3854	433.188	92.0312	8.23438	79.4674	234.125	28.1875	234.125	34.875	585.422
0	-3.25485	15.4012	27.3913	1539.73	23.2703	-32.9553	56.2256	14.8152	-22.901	14.8152	-22.901	511.837	149.041	2.77551	114.622	353.429	10.6939	353.429	10.6939	769.51
0	9.39899	10.6119	28.5013	996.084	26.7441	-10.4872	37.2313	20.569	-3.46156	21.194	-3.46156	1292.75	277.929	31.9643	78.857	701.964	106.964	677.786	106.964	514.482
0	5.12562	9.27925	24.0395	1047.42	23.1988	-15.3956	38.5944	14.2455	-8.19883	17.4334	-8.19883	1116.34	159.875	47.0536	35.695	418.964	168.714	405.214	168.714	248.714
0	-0.2365	14.3088	25.4293	1597.2	26.5644	-29.705	56.2694	18.4065	-20.9164	18.4065	-21.0537	294.837	90.3469	2.87755	112.054	202.306	9.4898	202.306	9.4898	854.816
0	4.66096	11.9239	23.6174	1414.48	26.869	-23.6189	50.4879	20.9752	-14.1572	20.9752	-14.1572	669.609	184.328	5.78125	104.284	431.609	19.625	431.609	19.625	297.078
0	-4.18484	15.269	30.7805	1293.72	20.1467	-29.4589	49.6056	11.5865	-20.2783	11.5865	-20.2783	453.837	123.02	3.20408	106.994	300.02	12.0612	300.02	12.0612	1589.37
0	12.218	8.82998	27.9068	855.44	28.757	-2.86408	31.6211	20.9509	3.29473	22.8042	1.99644	1670.78	251.939	63.0408	46.3552	634.429	220.51	625.755	221.653	454.551
0	11.1792	9.4935	29.9113	796.418	26.9303	-4.80579	31.7361	20.4489	1.59089	20.9773	1.58683	1476.39	231.946	31.9107	57.1973	623.446	117.589	622.5	124.839	746
0	9.2238	10.7602	26.242	1119.4	27.7933	-13.2034	40.9967	21.9835	-5.32962	22.3771	-5.32962	999.19	271.786	14.5714	101.742	614.357	45.4048	612.952	45.4048	72.4286
0	1.10528	16.0578	39.7085	864.75	18.3997	-22.0389	40.4385	11.0627	-9.45215	11.0627	-10.1587	476.51	106.694	1.12245	97.1741	280.51	6.81633	280.51	6.81633	3404.78
0	-3.79931	14.1494	23.9267	1716.88	23.8947	-35.3756	59.2703	15.3753	-23.2759	15.3753	-26.6735	313.982	66.4464	7.16071	73.5165	168.161	25.0357	168.161	28.875	1189.38
14	-4.81636	13.5359	34.7544	926.252	13.1537	-25.7776	38.9313	6.38022	-14.9189	6.38022	-16.373	363.408	93.0612	1.5102	109.025	246.837	5.91837	246.837	6.77551	4057.2
0	8.97928	10.4313	26.3044	1093.35	30.7503	-8.90637	39.6567	20.1386	-3.31559	22.4349	-4.35086	357.327	46.5918	18.551	26.6594	124.122	64.5714	114.878	73.5102	103.837
0	-5.59827	14.581	36.8071	934.132	13.6754	-25.9301	39.6055	5.81577	-15.8336	5.81577	-17.0587	110.679	34.0357	0.0178571	117.04	80.1071	1.19643	80.1071	1.19643	4978.75
0	7.78894	13.8168	29.5839	1229.32	30.5707	-16.1353	46.706	22.459	-7.22143	22.459	-7.8482	59.8163	17.551	0.0816327	98.288	41.4286	0.938776	41.4286	0.938776	1213.65
0	-2.13986	13.1316	22.9162	1694.74	24.866	-32.439	57.3051	17.3687	-20.7207	17.3687	-24.3504	369.347	108.245	1.63265	119.497	266.51	6.63265	266.51	9.89796	687.306
0	-0.565724	11.2759	23.1543	1351.7	24.046	-24.6531	48.6991	15.7864	-15.7326	15.7864	-17.5042	451.857	74.0816	12.3878	54.9661	200.714	42.6122	200.714	54.1224	301.306
0	6.15767	9.28062	23.3386	1095.96	24.5089	-15.2382	39.7471	18.8626	-8.25923	18.8626	-8.25923	681.4	155.733	6.23333	85.3993	371.3	23.1	371.3	23.1	55.5667
0	12.3642	11.0906	29.2247	1031.39	29.6684	-8.27657	37.945	23.6501	-1.12034	24.4268	-1.12034	740.143	233.755	7.77551	110.436	474.204	28.8367	472.245	28.8367	231.776
0	9.10138	12.5056	31.6385	1004.69	27.5959	-11.9278	39.5237	19.4558	-3.87762	20.9617	-3.87762	503.592	119.776	2.40816	97.7076	311.816	10.9388	292.469	10.9388	1153.73
0	-0.1735	10.9159	24.8097	1216.28	20.2329	-23.742	43.9749	13.7664	-16.0241	13.8718	-16.0241	886.925	146.66	21.4528	57.3607	399.094	72.6038	385.887	72.6038	483.736
0	2.8518	13.4759	28.3996	1321.67	25.1218	-22.3269	47.4487	18.5053	-13.9867	18.5053	-13.9867	419.959	141.959	2	126.827	314.327	6.59184	314.327	6.59184	625.673
2	1.00564	13.5515	24.5788	1583.54	27.8341	-27.3019	55.136	19.7216	-16.481	19.7216	-19.4486	214.469	56.6327	2	107.247	143.735	6.97959	143.735	6.97959	705.204
1	1.32408	13.9975	26.5306	1487.86	26.6589	-26.1059	52.7647	18.8189	-17.5193	18.8189	-17.7713	203.464	58.6964	1	116.464	148.107	4.41071	148.107	4.41071	1072.09
0	9.9234	9.55326	24.4451	1114.67	30.4366	-8.63771	39.0744	17.8946	-3.54205	23.4593	-3.89808	196.429	20.0714	10.9821	15.7058	58.6607	38.875	55.2321	38.8929	-27.1964
0	7.99873	14.5329	33.58	1070.45	28.8956	-14.3939	43.2895	20.1404	6.48968	20.1681	-6.17043	23.9643	6.41071	0	69.7728	14.3036	0.732143	14.3036	2.21429	2338.02
0	2.8323	11.194	21.0321	1565.47	26.8733	-26.3502	53.2235	20.8405	-17.8676	20.8405	-17.8676	528.673	151.469	3.04082	110.839	353.082	12.0612	353.082	12.0612	162.347
10	-0.679925	10.7889	22.8859	1310.2	23.8917	-23.2496	47.1412	15.3514	-14.6527	15.3514	-17.1587	500.245	74.6939	16.7143	48.2564	213.163	59.3878	213.163	69.5102	86.551
0	12.146	8.82114	25.455	988.22	28.2625	-6.38367	34.6462	23.6834	-0.536435	23.6834	-0.536435	699.429	190.531	9.10204	102.123	432.347	28.898	432.347	28.898	80.6735
0	9.3143	15.4741	29.3937	1374.36	34.7057	-17.9379	52.6436	25.6307	-6.55535	25.6307	-8.14834	35.375	11.0156	0	90.3417	24.2344	0.125	24.2344	0.125	939.688
30	4.87449	15.9925	36.1651	1042.9	25.7645	-18.4509	44.2154	17.3784	-1.7491	17.3784	-8.24602	34.5	9.57143	0.0178571	84.1097	23.875	1.75	23.875	2.82143	2706.41
2	1.79689	13.4235	26.6207	1400.07	26.1779	-24.2568	50.4347	18.3578	-14.8349	18.3578	-16.1162	145.531	43.898	1.7551	109.528	101.98	5.46939	101.98	5.46939	1485.65
0	-2.61578	12.0257	24.6854	1328.51	21.5126	-27.171	48.6836	13.6237	-17.1322	13.6237	-19.28	324.964	85.0536	3.41071	101.321	210.393	12.125	210.393	20.0893	1007.98
0	2.36209	13.0369	28.0894	1269.96	24.2947	-22.1199	46.4146	17.1204	-14.1774	17.1204	-14.1774	439.109	119.156	2.71875	105.265	287.328	11.5	287.328	11.5	1525.5
0	-5.03516	15.0332	39.7816	865.447	12.3081	-25.4793	37.7873	5.29189	-14.769	5.29189	-15.7989	288.653	80.9592	1	116.676	200.49	4.18367	200.49	5.18367	4756.63
0	9.64547	14.2298	27.9248	1351.91	34.102	-16.8504	50.9523	25.6618	-6.57365	25.6618	-7.62584	65.0612	18.7143	0.285714	102.925	44.8367	1.02041	44.8367	1.02041	773.49
0	-2.63365	13.9484	25.8833	1468.74	23.2331	-30.6711	53.9042	14.7515	-18.4621	14.7515	-21.6967	321.878	89.1837	2.97959	108.834	219.429	10.7347	219.429	15.6531	933.449
0	9.60893	10.2783	29.0618	930.198	28.631	-6.73529	35.3663	18.8849	-0.802964	20.9786	-1.89985	517.071	80.6786	21.1071	40.8088	199.554	69.9464	192.125	73.8393	401.839
0	-7.40921	11.9383	32.0331	927.277	11.0247	-26.2343	37.2589	3.60776	-16.8905	3.60776	-19.055	68.3673	20.9388	0.346939	101.546	46.6531	2.71429	46.6531	3.79592	4892.86
0	1.14114	10.6015	22.5653	1372.73	25.2401	-21.7415	46.9816	17.4526	-7.86504	17.4526	-16.0632	379.071	59.9464	12.25	49.0412	165.482	44.5357	165.482	57.1429	110.054
0	7.32166	13.502	29.8872	1170.87	28.2564	-16.9256	45.182	18.9966	-8.08835	20.8821	-8.08835	461.554	119.25	2.69643	104.775	299.643	11.0179	281.607	11.0179	1159.62
0	10.9855	8.26708	25.4938	899.041	28.124	-4.30736	32.4313	15.8217	5.93528	22.0182	0.193473	1823.4	213.333	103.433	24.7248	576.833	329.567	562.6	449.967	414.933
0	-4.08256	13.9927	35.2244	962.384	14.8405	-24.8482	39.6887	7.45877	-14.5832	7.45877	-16.1604	130.161	38.7321	0.267857	116.482	96.2679	2.23214	96.2679	2.71429	4171.3
0	13.8624	9.87331	28.0342	978.788	30.162	-5.05624	35.2183	25.4978	1.55912	25.4978	1.27767	738.02	190.061	11.7143	97.6493	469.551	47.3061	469.551	47.3265	41.9592
0	-4.35345	12.2247	22.0735	1586.3	23.5464	-31.8342	55.3806	14.9463	-21.0488	14.9463	-24.4595	381.041	67.1633	9.5102	60.4528	179.408	36.2653	179.408	46.2245	433.061
0	-3.24236	11.0988	22.7669	1417.23	20.0355	-28.7071	48.7426	12.4455	-19.9721	13.3784	-21.4267	671.446	115.679	19.0179	56.4188	298.214	66.4107	279.589	67.2143	603.625
1	-1.6075	14.1681	28.2931	1375.02	21.5699	-28.5288	50.0987	14.1543	-18.9039	14.1543	-19.6221	368.184	113.163	2.04082	119.993	266.857	7.63265	266.857	7.65306	1289.51
0	5.66941	14.7215	33.2604	1102.59	27.1344	-17.1295	44.2639	18.739	-6.73049	18.739	-8.42709	99.2245	23.4286	1.14286	82.2247	59.3061	4.4898	59.3061	4.4898	1925.02
0	3.45796	12.6679	25.4018	1383.07	25.8445	-24.0169	49.8614	19.4267	-14.8028	19.4267	-14.8028	581.857	140.49	3.18367	100.247	367.143	13.4898	367.143	13.4898	442.184
1	4.45122	12.3927	27.3326	1280.87	26.038	-19.3051	45.3431	19.3404	-12.0827	19.3404	-12.0827	409.184	101.02	3.69388	95.1005	244.673	13.6939	244.673	13.6939	1448.16
0	-1.19041	10.5744	22.2178	1266.58	22.6964	-24.8977	47.5941	14.2506	-14.2819	14.2506	-17.3127	572.679	86.6786	20.8929	44.8829	231.536	73.3929	231.536	81.2857	223.25
0	-5.79018	13.8768	35.1985	932.666	13.7175	-25.6921	39.4096	5.37042	-16.0474	5.37042	-17.4781	63	20.3673	0.0408163	108.192	45.7551	1.61224	45.7551	2.81633	4868.51
0	9.38908	15.2046	30.1522	1303.38	33.8612	-16.5656	50.4268	24.9376	-5.70661	24.9376	-7.07463	51.1837	14.8367	0	95.7089	34.2041	0	34.2041	0	1166.82
0	9.39835	10.2024	28.5732	958.988	28.4859	-7.22408	35.71	18.9019	-2.14471	21.0528	-2.57272	516.857	78.9184	19.7143	44.0166	208.224	67.4082	191.939	67.4898	358.592
0	-1.47784	14.9007	29.976	1335.25	21.4199	-28.3276	49.7475	13.9699	-18.4988	13.9699	-18.8544	356.804	110.196	2.14286	121.591	261.786	7.23214	261.786	7.23214	1259.91
0	-7.82578	14.2555	36.0298	922.7	11.65	-27.8801	39.5301	3.38038	-17.5965	3.38038	-19.2666	51.4107	17.6607	0	126.041	43.7857	0.160714	43.7857	0.178571	5188.73
0	-3.13386	8.02657	21.0702	1005.55	17.1246	-20.9658	38.0904	4.47126	-10.745	9.65557	-15.15	497.768	63.9643	26.3036	33.9132	183.232	80.9107	164.929	89.7143	216.643
0	3.58549	13.1291	29.6073	1168.89	24.2988	-20.0403	44.3391	17.2589	-11.4885	17.2589	-11.528	381.592	104.796	4.59184	100.239	240.122	15.8367	240.122	15.8367	1608.18
0	-1.5935	14.5593	34.6425	1015.33	18.2682	-23.7499	42.018	10.6507	-9.33754	10.6507	-14.311	134.347	35.551	1.44898	97.7637	89.102	5.83673	89.102	7.5102	3566.84
0	-8.28958	5.20995	17.4853	895.653	6.76354	-23.0345	29.7981	3.12984	-11.5103	3.12984	-18.4401	327.592	43	16.3469	26.7883	112.041	57.7143	112.041	76.8571	113.571
0	9.81343	15.9376	33.1632	1217.58	33.1219	-14.9406	48.0624	23.8904	-1.52853	23.8904	-5.95097	23.7755	7.95918	0	96.4016	19.449	0	19.449	0.122449	1030.92
0	7.00383	12.78	27.0267	1319.11	29.4005	-17.8872	47.2877	22.5283	-9.87981	22.5283	-9.87981	400.982	124.821	2.33929	114.925	279.625	8.41071	279.625	8.41071	371.071
0	1.45451	13.7711	25.8555	1502.26	26.9385	-26.3245	53.263	18.9523	-18.1188	18.9523	-18.1188	294.125	87.25	2.01786	111.837	203.179	7.89286	203.179	7.89286	954.357
0	4.16874	9.57086	22.3936	1247.76	26.2843	-16.453	42.7373	18.8864	-4.00295	18.8864	-11.1883	504.429	65.4464	23.4643	28.5984	172.179	85.9821	172.179	103.286	143.964
0	7.38335	13.3856	32.1568	1029.84	26.7795	-14.8451	41.6246	18.0148	-5.9121	19.5775	-5.9121	394.768	95.5714	2.23214	93.7855	238.696	8.53571	218.839	8.53571	1616.7
0	2.15144	7.92796	20.2984	1099.38	22.3071	-16.7501	39.0572	15.6419	-4.20193	15.6419	-11.5643	640.633	86.6531	28.4286	33.7036	224.224	91.6939	224.224	115.673	160.51
0	8.19617	13.2479	32.009	1011.15	27.7651	-13.6122	41.3772	18.5807	-5.01814	19.9824	-5.01814	295.857	70.4694	0.612245	93.513	173.02	4.61224	167.653	4.61224	1788.41
0	6.77447	13.0385	32.1409	994.523	26.1094	-14.4546	40.564	17.1565	-6.11204	18.5051	-6.11204	270.449	66	0.367347	95.7097	161.122	3.36735	156.857	3.36735	2025.84
0	6.1852	13.1843	27.7344	1271.56	28.6657	-18.8661	47.5318	19.2661	-10.0857	21.1291	-10.2332	227.265	64.7959	1.97959	113.022	155.327	7.4898	151.204	7.4898	1213.86
0	-5.30746	12.9147	23.651	1619.1	20.7183	-33.921	54.6393	13.2885	-23.5555	13.2885	-26.445	233.768	56.8929	2.55357	90.8878	142.357	11.3036	142.357	12.2143	1720.55
7	1.86818	13.8286	24.6424	1535.11	27.3456	-28.771	56.1167	18.0168	-16.017	19.532	-18.4676	753.082	149.204	11.7143	74.1286	381.939	45.0816	375.531	45.5918	135.673
0	7.84657	11.7526	21.7708	1579.32	33.2072	-20.778	53.9851	23.5936	-9.65276	25.3501	-13.4705	160.469	21.2857	6	38.6408	61.1633	20.0816	54.7959	22	431.918
0	6.40382	12.8536	32.2594	975.848	25.135	-14.7097	39.8447	16.6894	-6.24629	17.8863	-6.24629	293.571	68.9592	0.571429	94.4445	172.571	3.91837	168.531	3.91837	2092.76
0	-2.88463	13.2257	24.1838	1562.28	23.8147	-30.8794	54.6941	14.0618	-19.7281	15.7548	-22.6631	550.837	81.9796	18.1837	47.1711	222.571	63.8571	207.02	67.2041	186.653
0	-5.43725	11.7228	23.0533	1514.9	19.3644	-31.5664	50.9307	12.036	-22.4214	12.036	-24.8894	349.304	77.0179	6	78.3651	191.893	23.9107	191.893	25.4107	1693.84
0	12.2629	12.3184	30.0658	1080.19	30.9825	-9.98694	40.9695	23.953	-1.86453	24.7924	-1.86453	463.388	131.878	1.97959	115.04	309.551	9.91837	308.265	9.91837	254
0	-0.235925	12.3559	31.2119	1038.42	20.5913	-18.9851	39.5764	12.079	-11.821	12.5697	-12.4183	642.449	98.0204	19.3061	51.9921	264.776	60.8163	264.49	71.449	1279.71
5	-7.8026	13.0572	34.8636	910.717	10.2292	-27.2158	37.445	3.31093	-17.3213	3.31093	-18.9386	214.143	64.8163	0.959184	121.523	153.837	2.95918	153.837	2.95918	5227.31
0	8.32958	8.91442	28.787	823.161	24.3699	-6.64121	31.0111	16.3377	-1.7655	18.3415	-1.8131	496.107	71.6964	15.8393	47.6975	198.036	53.7679	187.625	53.8214	1028.46
0	13.8162	10.7442	29.2767	1009.74	30.8958	-5.80294	36.6988	25.7918	0.778449	25.7918	0.778449	701.592	204.857	10.4898	102.302	441.143	36.6122	441.143	36.6122	85.2449
0	4.2286	12.5572	27.2037	1287.06	26.0099	-20.1499	46.1598	19.2009	-12.4163	19.2009	-12.4163	369.821	93.1786	3.16071	97.3374	227.518	11.6786	227.518	11.6786	1378.29
0	8.02159	8.89958	26.3877	915.43	25.2193	-8.51176	33.731	19.0716	-3.16898	19.0716	-3.16898	2089.22	280.714	96.5918	40.4028	801.735	301	801.735	301	1141.47
0	-3.25534	14.826	28.0731	1400.58	22.532	-30.2812	52.8132	13.6431	-20.3441	13.6431	-20.9311	374.714	108.898	2	115.805	262.918	8.10204	262.918	8.10204	1068.14
0	15.1829	8.17977	27.1228	782.625	30.1547	0.0096361	30.1451	22.2972	5.63011	24.8072	5.63011	1356	192.367	39.3673	43.9996	498.429	139.122	470.837	139.122	12.1429
0	4.71996	13.1946	25.8243	1382.36	28.7093	-22.3861	51.0954	20.9961	-11.9023	20.9961	-13.1953	139.047	41.0781	1.375	106.738	95.125	4.8125	95.125	4.8125	1396.14
0	13.6319	8.48072	26.9617	832.595	28.6772	-2.77735	31.4545	23.3264	3.07409	23.5918	3.07409	1403.86	252	24.5238	68.1735	690.476	105.286	647.762	105.286	136.143
0	6.90734	12.2185	31.5548	943.96	24.99	-13.7344	38.7244	16.6441	-5.46592	17.9207	-5.46592	433.857	92.1964	0.660714	89.1729	241.661	5.42857	230.554	5.42857	2087.05
0	12.7219	15.5349	32.0755	1232.37	35.4272	-13.0052	48.4324	26.3085	3.96839	26.3085	-3.83473	30.6071	6.125	0	64.9465	17.2143	2	17.2143	3	1219.88
0	0.0742947	12.8811	22.8817	1647.89	25.9346	-30.3586	56.2932	18.972	-17.8297	18.972	-21.5636	501.25	145.107	2.82143	113.045	338.321	10.6786	338.321	10.7679	304.411
0	11.6851	6.82567	21.3457	937.174	26.8804	-5.09314	31.9735	22.728	0.84619	22.728	-0.0855238	715.786	179.679	11.3393	93.49	425.929	42.7679	425.929	43.125	69.4643
0	3.3532	12.7742	25.6115	1349.4	25.4826	-24.3934	49.876	19.0524	-14.5199	19.0524	-14.5199	864.408	220.673	8.73469	98.4967	539.286	33.3878	539.286	33.3878	767.49
0	-1.87074	12.2794	33.3079	912.389	16.0962	-20.7623	36.8585	8.86654	-11.6662	8.86654	-13.5625	39.3265	13.102	0	109.556	32	0	32	0.367347	4027
0	-0.492003	14.4509	27.0285	1493.67	24.7043	-28.7709	53.4752	16.8446	-17.8679	16.8446	-20.1671	260.939	72.6122	1.38776	114.638	185.02	6.26531	185.02	6.28571	1129.98
0	-5.12221	15.5561	28.1926	1461.72	21.8423	-33.3335	55.1758	12.6905	-20.5663	12.6905	-23.3731	376.592	104.449	2.81633	109.048	253.837	10.4898	253.837	11.5102	1187.8
0	-1.7128	10.6952	21.7901	1349.04	23.0812	-26.0018	49.083	14.5998	-15.7516	14.689	-18.9309	527.327	80.0408	19.1633	45.7535	214.102	65.9592	214.061	73	43.0204
0	-0.336595	11.2649	25.6919	1223.46	21.9205	-21.9294	43.8499	14.6579	-13.8038	14.6579	-15.6224	113.018	35.4464	1	111.381	81.4464	3.39286	81.4464	3.41071	2202.02
0	7.55027	16.3828	35.8476	1116.75	29.4116	-16.2891	45.7006	20.2357	-3.09335	20.347	-7.11279	35.4107	12.625	0	104.445	26.7679	0	26.7679	0.0714286	2122.77
0	12.3968	4.36828	15.9792	847.693	26.727	-0.610047	27.337	14.3479	22.9327	22.9327	2.38076	200.465	23.3721	12.2791	22.8889	66.8372	37.186	37.186	43.7209	0
1	-6.71781	13.862	28.4088	1343.17	16.8318	-31.955	48.7868	9.15151	-22.7062	9.15151	-23.4964	247.122	67.4694	1.16327	102.931	162.531	6.10204	162.531	6.10204	2461.71
0	4.98573	8.58567	23.834	1047.66	23.8398	-12.1829	36.0227	17.5986	-6.87117	17.5986	-7.86468	551.388	78.4694	25.449	33.4463	203.347	86.1837	203.347	100.102	167.367
12	3.75451	11.3032	22.8928	1415.24	26.6273	-22.7467	49.374	20.1403	-14.7613	20.1403	-14.7613	558.286	117.714	5.20408	85.3448	309.49	22.2857	309.49	22.2857	159.796
0	6.42851	8.37357	23.2448	1034.02	24.9192	-11.0975	36.0167	18.711	-2.04311	18.711	-6.53368	577.5	69.625	32.1607	22.1828	188.911	107.75	188.911	121.393	191.161
0	13.3967	10.6123	28.1918	1040.11	30.9051	-6.7369	37.642	25.6827	-0.0907211	25.6827	-0.0907211	666.898	206.449	6.57143	109.548	428.245	23	428.245	23	89.5102
0	0.882235	14.0006	38.1874	785.029	16.8818	-19.7673	36.6491	9.70065	-9.21363	10.1264	-9.28936	556.551	116.082	1.02041	92.7303	311.98	7.55102	310.633	7.55102	3410.29
0	13.5487	11.6942	30.6247	999.056	31.4141	-6.76253	38.1767	23.8986	0.711578	25.4685	0.711578	553.306	119.286	5.16327	80.1936	299.327	17.5102	269.449	17.5102	468.082
0	-4.61248	11.816	32.3978	894.414	12.3858	-24.0691	36.4549	6.03638	-14.8445	6.03638	-15.8601	302.321	71.2857	3.375	93.8577	184.357	11.875	184.357	13.625	4466.46
8	3.03147	5.01012	18.8371	766.354	16.858	-9.74652	26.6045	11.4266	-6.44962	12.5057	-6.44962	1127.3	159.6	51.3	34.3324	417.6	183.4	360.3	183.4	180
1	5.7087	12.7355	23.9393	1461.15	30.23	-22.9678	53.1977	22.6144	-10.5709	22.6144	-13.6282	102.592	30.7143	1	107.542	71.449	3.65306	71.449	3.65306	1237.82
10	12.0078	10.3951	29.7093	927.644	28.4829	-6.50325	34.9862	23.0639	0.201208	23.0639	0.201208	1225.97	267.062	17.6094	83.2026	679.922	73.4219	679.922	73.4219	206.469
0	-0.680753	15.7874	35.7157	1048.73	20.1265	-24.0716	44.1981	11.9627	-7.73278	11.9627	-13.8423	106.562	28.5	1.07812	99.5402	72.4688	4.20312	72.4688	5.54688	3525.61
2	-4.42818	10.6512	24.0477	1290.12	17.9765	-26.2926	44.2691	11.0661	-17.9281	11.0661	-20.4048	491.821	94.1964	10.9821	64.4435	239.464	38.4464	239.464	51.4643	1709.46
0	4.55354	12.1345	24.0856	1402.78	28.2704	-22.1039	50.3743	20.9433	-10.769	20.9433	-13.8125	104.816	34.3469	1	117.647	77.8776	3.02041	77.8776	3.02041	1358.29
0	-6.54273	15.2493	36.9105	950.598	13.7398	-27.5686	41.3083	5.14218	-16.9092	5.14218	-18.1998	58.7143	19.3061	0	118.278	45.9184	0.0408163	45.9184	0.285714	5118.98
0	13.7392	10.2116	30.8088	831.223	30.2996	-2.844	33.1436	23.8932	4.55592	23.8932	3.70929	1304.39	185.571	53.6531	43.3404	511.245	181.469	511.245	183.041	184.02
1	-6.92199	14.4206	29.4778	1327.84	16.7433	-32.1753	48.9186	8.82128	-23.5344	8.82128	-23.5344	208.327	57.1429	1.02041	100.977	136.673	4.63265	136.673	4.63265	2693.33
0	5.26673	10.1665	21.8185	1387.27	29.8402	-16.7558	46.596	20.6221	-3.94852	21.8927	-11.6624	317.653	37.5714	16.6939	23.4561	99.0408	55.8571	98.7347	69.6327	116.735
0	5.00858	12.6532	26.6961	1299.88	28.1894	-19.2093	47.3986	20.5977	-9.31331	20.5977	-11.348	104.625	30.8438	0.828125	110.846	75.1719	2.82812	75.1719	2.82812	1478.53
0	-7.31208	13.9953	35.6569	936.797	11.6473	-27.5924	39.2396	4.09601	-17.0868	4.09601	-18.7946	165.578	51.7812	0.109375	122.702	122.25	1.92188	122.25	1.96875	5054.81
0	7.44855	14.009	30.4371	1156.8	28.8723	-17.1546	46.0269	19.3842	-7.58269	21.0315	-7.58269	355.143	96.6071	2.73214	103.058	228.089	10.3214	215.464	10.3214	1332.14
0	5.16538	7.56277	23.2284	951.76	21.9975	-10.5583	32.5558	16.5778	-5.40724	16.5778	-6.57793	641.816	86.0816	30.7347	31.4895	234.633	105.694	234.633	116.082	198.347
0	8.55773	13.3122	29.8214	1135.15	29.2626	-15.3774	44.64	20.0631	-6.27835	21.8359	-6.27835	427.816	107.857	1.95918	101.453	271.265	8.38776	256.122	8.38776	1134.04
0	-1.95984	13.3303	23.3593	1667.06	25.8464	-31.2189	57.0653	17.6829	-21.87	17.6829	-23.0205	499.531	123.306	5.22449	95.4404	302.612	19.3265	302.612	19.3673	300.224
0	-1.48218	14.2583	28.0639	1406.62	22.518	-28.2918	50.8098	14.9657	-19.701	14.9657	-19.7794	371.551	102.224	2.95918	110.48	254.347	10.1224	254.347	10.1224	1046.39
1	3.00649	10.9931	21.2269	1517.87	27.303	-24.4847	51.7878	20.5487	-16.9551	20.5487	-16.9551	546.714	125.755	4.93878	91.5029	321.286	19.3469	321.286	19.3469	61.8367
0	10.3615	9.43376	25.5724	1026.28	27.5484	-9.33522	36.8836	22.0334	-2.87265	22.3794	-2.87265	1144.45	322.102	13.898	105.102	722.571	48.3673	702.592	48.3673	145.49
0	7.5553	11.9604	31.3187	946.199	25.7484	-12.4402	38.1886	17.4386	-4.55528	18.8737	-4.55528	466.898	97.1429	2.95918	85.4305	264.347	11.6939	237.898	11.6939	1710.9
0	5.86112	13.3971	29.1722	1220.77	28.3515	-17.5739	45.9254	20.5352	-7.14613	20.5352	-9.55627	65.2321	19.8036	0.857143	97.4306	44.8036	2.85714	44.8036	2.85714	1487.73
0	6.29582	10.257	25.8264	1139.58	27.4621	-12.2531	39.7153	19.9652	-0.957238	19.9652	-7.74167	462.163	52.2653	25.9796	20.8127	139.857	83.9796	139.857	117	160.592
0	-9.31583	12.3745	32.1043	953.789	9.90539	-28.613	38.5184	2.11948	-19.5246	2.14831	-21.1235	85.9592	21.7347	1.10204	86.6666	50.9796	6.55102	50.2449	8.69388	5297.06
0	6.31403	11.5309	25.7234	1218.17	26.1519	-18.6763	44.8282	20.6176	-9.70703	20.6176	-9.70703	1001.73	271.143	9.65306	104.185	633.143	36.7551	633.143	36.7551	434.918
0	-7.83722	11.9614	20.1049	1732.12	23.0276	-36.4634	59.491	12.5185	-25.2962	13.0141	-29.9603	476.592	76.3469	16.6327	43.886	185.653	58.449	185.408	70.7551	428.98
0	-1.85523	13.5095	26.1134	1465.82	22.6858	-29.0751	51.7609	15.2623	-20.8475	15.2623	-21.0034	370.204	97.5714	3.04082	106.8	248.184	11.1837	248.184	11.1837	1075.9
0	-5.84785	12.3092	33.1522	913.259	12.5732	-24.539	37.1122	4.98743	-13.8625	4.98743	-17.3025	64.2857	18.6607	0.303571	93.9676	41.5179	3.01786	41.5179	4.07143	4735.86
16	8.16502	12.3484	28.8232	1153.76	27.4767	-15.3617	42.8384	21.6166	-6.84201	21.6166	-6.84201	554.735	175.061	2	124.504	399.061	8.18367	399.061	8.18367	570.571
0	-4.20614	13.2203	22.6043	1641.46	24.3807	-34.1811	58.5618	15.3432	-21.9659	15.4506	-25.2668	362.592	85.5714	4.06122	87.2546	207.939	16.0816	207.898	28.1429	790
0	6.42085	13.8363	29.5594	1203.53	28.5806	-18.2281	46.8087	18.8551	-9.0887	20.6222	-9.0887	287.875	78.5179	3.48214	103.856	185.839	11.7143	178.554	11.7143	1392.96
0	-4.57457	14.7195	36.4464	958.819	15.0115	-25.3628	40.3743	6.91835	-15.3209	6.91835	-16.5677	131.643	41.375	0	122.23	100.643	0.125	100.643	0.125	4155.2
0	-10.4265	9.08107	16.3492	1815.7	20.4517	-35.0993	55.551	12.3865	-21.7912	12.4504	-31.2166	338.429	62.5306	10.6939	58.2704	157.571	39.2449	157.551	53.551	637.735
3	8.48913	10.0987	29.2446	895.64	25.9064	-8.60376	34.5101	19.2941	-2.45951	19.2941	-2.45951	1488.08	218.265	39.4694	51.9225	599.816	141.755	599.816	141.755	1171.98
0	-13.286	8.78743	15.8704	1703.53	17.0394	-38.3311	55.3704	7.72608	-31.0084	8.9446	-32.1619	283.661	45.3393	9.875	49.7292	120.661	33.7143	119.232	34.1429	263.125
0	-1.45934	13.6167	36.6907	859.08	15.1686	-21.9222	37.0908	8.61603	-11.371	8.61603	-12.4826	319.959	75.2857	0.122449	105.597	208.653	2.2449	208.653	3.10204	3692.67
1	4.51661	13.5783	32.6765	1024.32	25.4322	-16.1131	41.5453	14.487	-6.90497	16.3668	-8.70069	154.551	26.4286	2.67347	61.8254	70.5102	11.2245	66.2857	11.898	2610.04
0	11.2376	17.7492	35.1489	1245.76	34.7859	-15.7118	50.4976	25.1197	2.3628	25.3028	-5.30648	25.0204	9.4898	0	93.7215	18.4898	0	18.4898	2	1285.92
0	5.30637	12.734	27.3612	1235.41	27.5093	-19.0521	46.5614	17.3857	-11.1598	19.1131	-11.1598	257.735	41.0612	7.65306	51.9978	113.367	25.4898	105.265	25.4898	1328.51
0	-1.97544	9.80129	19.7488	1416.27	23.7782	-25.851	49.6292	15.7153	-16.6835	15.7153	-19.4889	539.735	80.1837	17.3061	45.8864	220	63.1224	220	78.2449	88.9388
0	-1.38042	15.4703	29.3151	1442.02	23.9724	-28.8066	52.779	15.6992	-19.6064	15.6992	-19.7211	292.786	83.375	1.41071	117.608	213.196	6.33929	213.196	6.33929	1276.54
0	-0.459347	10.2724	21.6694	1332.09	24.2277	-23.1771	47.4047	15.9638	-12.7803	15.9638	-17.1139	485.122	71.2857	15.4082	46.1347	198.449	55.2245	198.449	69.6122	158.653
0	8.73367	9.74133	26.9835	979.807	25.2149	-10.8825	36.0975	19.8208	-3.8791	20.2101	-3.8791	1119.62	294.596	16.1915	98.915	692.532	57.9362	663.872	57.9362	406.064
0	9.22681	12.067	30.7541	997.158	27.5063	-11.7263	39.2326	19.5196	-3.70068	20.9877	-3.70068	513.49	110.735	2.22449	91.2836	306.02	9.40816	273.408	9.40816	1197.2
0	-0.408558	13.5146	32.7778	1018.03	20.4664	-20.7697	41.2361	9.29404	-13.4373	11.3152	-13.4373	209.306	36.2041	4.69388	59.6014	99.0612	17.7143	85.6531	17.7143	3257.92
0	2.45704	12.291	24.2776	1411.25	24.9975	-25.6294	50.6269	18.7695	-16.1856	18.7695	-16.1856	626.878	162.918	3.79592	101.492	397.429	15.7347	397.429	15.7347	534.204
0	10.7171	15.8968	31.4335	1298.96	34.8639	-15.7078	50.5718	25.6637	0.82049	25.6637	-6.16084	21.5714	6.10204	0	72.8305	15.0408	1.55102	15.0408	1.95918	796.673
0	-4.52142	14.1618	35.0809	952.472	14.0859	-26.2707	40.3566	6.98098	-15.0467	6.98098	-16.3952	232.321	59.8929	1.94643	103.762	155.929	7.57143	155.929	9.32143	4306.8
0	-6.99626	15.1163	36.9876	949.451	12.7926	-28.0466	40.8392	4.42887	-17.078	4.42887	-18.8972	71.4694	24.0816	0	122.591	57.3469	0	57.3469	0	4896.49
0	11.4563	16.6671	31.8921	1329.84	35.779	-16.4823	52.2613	26.5621	-5.97381	26.5621	-5.97381	38.3469	11.3061	0	85.1086	25.3673	0.938776	25.3673	0.938776	857.429
26	7.93608	12.0982	30.9496	1001.84	26.1782	-12.8971	39.0753	18.2797	-5.04422	19.7394	-5.04422	513.143	118.939	2.4898	96.4195	314.694	10.2449	295.02	10.2449	1368.69
0	-8.05603	13.7959	34.9877	953.721	10.9254	-28.4937	39.4191	3.48449	-18.0056	3.48449	-19.8055	179.878	56.102	0.44898	122.878	133.347	2.38776	133.347	2.40816	5020.35
0	10.3112	9.80184	25.8135	1066.83	31.2149	-6.75755	37.9725	21.3265	-1.60054	23.4506	-2.71203	362.735	51.7959	17.7347	30.0662	128.755	61.7143	125.02	68.0612	39.8776
0	-3.55662	14.0533	28.9793	1310.36	19.8953	-28.6009	48.4961	12.0417	-19.9219	12.0417	-19.9219	175.607	48.9464	1	104.26	117.268	3.44643	117.268	3.44643	2232.23
0	9.56646	11.7234	30.8822	980.263	27.322	-10.6351	37.9571	19.7376	-3.11148	21.1478	-3.11148	552.286	134.408	3.73469	94.6085	332.571	15.3265	316.878	15.3265	1104.06
0	1.37601	13.3112	26.7528	1367.22	24.8131	-24.9433	49.7564	17.1677	-16.6024	17.1677	-16.6024	390.531	110.776	2.57143	109.852	264.429	9.91837	264.429	9.91837	1426.71
0	-4.54586	15.3782	27.2365	1521.86	22.4102	-34.0524	56.4626	13.5845	-23.8995	13.5845	-23.9791	396.551	114.592	2.04082	114.998	278.49	8.38776	278.49	8.38776	1039.1
0	4.1752	12.5466	26.0738	1337.42	27.7098	-20.4079	48.1176	20.1617	-11.6926	20.1617	-12.7663	107.786	30.9821	1	107.572	75.8929	3.14286	75.8929	3.14286	1451.73
0	11.0733	10.0198	29.8535	889.744	28.7944	-4.76718	33.5616	5.04637	5.66763	21.7679	-0.118245	808.327	85.8776	51.4694	16.6234	236.327	164.796	216.061	207.918	87.7755
0	12.3104	9.15899	25.7094	1008.52	29.2939	-6.3301	35.624	24.1994	-0.612776	24.1994	-0.612776	618.438	174.5	8.3125	103.335	385	26.8125	385	26.8125	29
0	7.27137	12.7172	22.8324	1597.51	33.7119	-21.9868	55.6987	23.2398	-10.4525	25.1372	-14.1563	161.898	19.551	6.04082	33.6602	57.1837	21.449	51.5714	22.5102	513.224
0	11.9177	17.9267	34.1369	1301.25	35.7577	-16.7561	52.5137	26.2645	-2.87307	26.2645	-5.39898	54.0625	13.6094	0.34375	86.8858	34.7031	2.1875	34.7031	2.34375	1025.77
3	6.10185	14.0643	29.6422	1225.98	28.1976	-19.2514	47.4491	18.4349	-9.97282	20.3304	-9.97282	380.224	102.367	3.02041	109.815	250.673	10.2041	246.061	10.2041	1191.02
0	-1.15703	8.91303	22.1801	1077.38	19.6554	-20.5286	40.184	9.19124	-8.80635	12.3467	-14.5179	514.339	66.0536	23.5536	34.7434	183.982	76.375	176.571	91.0536	61.0536
0	6.42139	7.68727	23.4393	931.402	23.3091	-9.46179	32.7709	15.5948	3.18844	17.9113	-4.77565	1365.49	167.383	77.7872	27.2773	453.085	239.298	448.106	327.574	306.064
0	11.6027	6.62177	21.067	918.739	26.5711	-4.858	31.4291	22.5278	1.13368	22.5278	0.16813	723.047	182.734	11.1094	93.3215	429.875	43.0938	429.875	43.5469	77.9844
0	9.74662	8.52941	23.7336	1028.55	28.6496	-7.28188	35.9314	20.0238	12.2534	22.1781	-2.91634	556.224	63.0816	29	22.0823	176.408	113.857	168.143	138.98	58.9796
0	7.70019	12.5414	31.9374	1009.36	25.8917	-13.3595	39.2512	18.066	-5.36442	19.6224	-5.36442	595.946	164.929	3.66071	104.091	375.339	15.2143	368.071	15.2143	1329.2
2	-4.12826	12.6549	32.5624	946.309	13.9194	-24.9229	38.8423	7.17824	-14.7795	7.17824	-16.091	296.429	70.0408	2.67347	97.7993	188.204	10.2449	188.204	12.4694	4229.12
0	-9.99319	12.2045	31.0797	986.013	9.724	-29.541	39.265	1.91625	-21.1034	1.9795	-22.1015	85.25	24.75	1	103.71	56.75	4.875	56.125	8.5	5424.62
0	-2.98943	11.3106	25.4448	1244.19	18.7584	-25.6957	44.454	12.1253	-17.193	12.1253	-18.5911	591.796	144.857	8.28571	91.0705	350.939	32.5306	350.939	33.2653	1412.69
0	12.5313	14.0667	31.6722	1137.43	33.1988	-11.2052	44.404	24.4383	2.06893	25.0904	-2.72561	46.102	8.4898	0.530612	59.9069	21.5306	2.4898	21.4694	3.7551	1162.55
0	11.3315	17.2025	33.7083	1282.3	35.0941	-15.9396	51.0336	25.7764	2.57029	25.7764	-5.79208	28.5536	11	0	101.406	22.0357	0	22.0357	2	1196.55
0	-7.23971	11.8437	30.3009	982.667	12.79	-26.2826	39.0726	-1.35629	-15.176	4.54414	-19.282	154.786	22.5714	3.57143	43.0394	53.7857	20.2143	51.9286	25.8571	4850.93
0	12.3173	17.2047	34.0533	1260.28	35.4347	-15.0877	50.5224	24.8505	-2.40625	26.2612	-4.58955	29.9286	8.76786	0	86.7806	20.8929	0.125	19.8929	1.125	1181.89
2	9.23435	10.6349	24.6244	1226.48	32.3465	-10.8418	43.1884	21.0592	-4.36297	24.2527	-5.71894	224.909	25.7273	13.0455	16.6082	67.8636	45.4091	64.9545	49.4545	-13.1818
19	-3.92565	16.5077	27.8006	1599.58	24.0987	-35.2663	59.365	14.8491	-21.7425	14.8491	-24.5996	376.163	108.327	2.08163	115.179	264.163	8.87755	264.163	9.08163	807.755
0	11.7556	17.7746	34.157	1301.95	35.5023	-16.536	52.0383	24.5651	3.12832	26.3573	-5.79382	25.9286	9.42857	0	94.1069	18.9464	0	18.9464	1.96429	1186.41
0	12.3446	14.5799	32.7227	1111.86	33.6069	-10.9473	44.5542	24.8157	4.89351	24.8157	-2.53203	36.8776	8.73469	0.0408163	65.8503	17.9592	1.93878	17.9592	2.91837	1461.67
0	-0.653173	12.2642	30.952	1043.52	20.37	-19.2362	39.6061	10.9501	-12.2615	12.2324	-12.8687	631.143	95.0408	18.8367	51.347	257.796	59.9184	256.755	70.6939	1375.37
0	8.11356	9.70463	26.5745	987.847	24.9001	-11.6155	36.5156	19.2283	-4.69548	19.6821	-4.69548	1249.89	290.589	24.0893	87.1668	717.589	85.7857	687.661	85.7857	630.393
0	5.91922	8.82488	23.7146	1091.24	25.0759	-12.1371	37.213	18.6938	-0.935918	18.6938	-7.61962	533.041	65.449	27	26.5475	176.224	89.2245	176.224	107.429	164.531
0	8.07198	13.5457	27.898	1287.03	31.4624	-17.0868	48.5491	23.3961	-8.02003	23.3961	-8.31435	90.4694	24.3673	0.77551	98.7237	59.2041	2.67347	59.2041	2.67347	1117.61
0	5.04524	7.88105	25.0586	885.361	21.6955	-9.75396	31.4495	15.8714	-0.635782	15.8714	-5.85822	672.939	87.9184	32.9592	32.4861	243.286	107.694	243.286	124.694	171.347
0	9.23289	10.4698	26.0207	1138.49	27.5955	-12.6299	40.2254	22.5309	-5.39861	22.5309	-5.39861	580.688	174.281	3.125	119.555	400.812	11.3125	400.812	11.3125	13.2812
7	1.58417	13.0111	23.6789	1578.69	26.7933	-28.1513	54.9447	19.857	-17.4487	19.857	-19.1026	493.429	148.245	2	114.537	333.429	8.44898	333.429	8.44898	225.939
0	-1.73896	8.40183	24.9437	960.808	15.6118	-18.0691	33.6809	6.53297	-7.93774	10.0804	-13.0345	937.143	115.878	54.3265	24.8161	313.102	175.959	249.367	208.245	597.51
0	-3.99513	14.2516	34.927	967.555	14.6802	-26.1216	40.8019	7.49434	-14.9561	7.49434	-16.2287	240.653	59.9388	1.69388	101.522	158.224	7.73469	158.224	10.0204	4252.49
0	6.4074	12.9764	28.9057	1204.22	27.0834	-17.8077	44.8911	20.4747	-9.20944	20.4747	-9.20944	463.571	139.612	1	119.72	329.265	6	329.265	6	888.755
0	8.61536	14.8708	31.9142	1179.51	30.9149	-15.6815	46.5963	21.039	-6.56022	22.5974	-6.56022	131.898	34.3061	1.20408	91.6872	79.9388	4.71429	78.551	4.71429	1353.49
0	2.95338	8.79837	23.0131	1055.73	22.9426	-15.2891	38.2317	15.8911	-5.47807	15.8911	-10.1852	613.918	74.9184	28.9592	30.099	208.755	96.0612	208.755	112.102	151.571
0	9.25955	15.0823	30.4601	1277.34	33.1805	-16.3342	49.5147	24.4629	-5.55468	24.4629	-6.91865	58.6122	16.2857	0	97.9526	39.1429	0	39.1429	0	1226.73
0	13.2319	11.468	28.5502	1094.93	32.1695	-7.9978	40.1673	24.4339	-1.03314	26.1336	-1.03314	515.163	165.041	4.08163	112.187	332.347	17.3469	329.245	17.3469	41.9592
4	6.30889	10.8208	30.6462	892.758	23.1954	-12.0986	35.294	15.7539	-5.08581	16.9898	-5.08581	490.143	98.2143	2.32143	84.6305	272.446	10.3214	247.446	10.3214	1956.52
0	-6.36827	14.4896	24.329	1650.06	23.9257	-35.6282	59.5539	13.7533	-24.2112	13.7533	-27.0865	392.696	61.8929	12.4643	49.4662	168.893	43.5	168.893	52.4464	449.911
0	3.91098	10.9059	24.24	1311.74	26.8976	-18.1944	45.092	17.5106	-10.8798	19.433	-12.4548	283.136	44.1364	8.27273	44.7811	111.909	29.5455	103.591	32.7727	980.773
0	8.02576	13.5869	29.7217	1175.88	29.3253	-16.3896	45.7149	19.8017	-7.3937	21.6957	-7.3937	432.821	111.5	2.16071	104.982	281.571	9.16071	264.179	9.16071	1094.61
0	1.47848	10.7262	20.0061	1578.97	26.5821	-27.0261	53.6083	17.957	-19.4071	19.548	-19.4071	681.143	148.054	8.64286	84.4224	375.625	32.7679	370.429	32.7679	49
0	-3.60429	12.8205	22.6323	1696.15	23.4474	-33.208	56.6554	15.3731	-22.0092	15.3731	-25.9164	287.036	67.5	5	84.7097	167.929	18.4643	167.929	23.5714	1049.18
0	-0.59768	14.7774	28.0337	1456.06	24.3774	-28.3441	52.7215	16.3809	-19.4479	16.3809	-19.6725	292.469	82.1633	1.91837	113.917	206.122	6.77551	206.122	6.77551	1042.82
0	-3.30534	12.476	23.7696	1456.77	23.3553	-29.1293	52.4847	14.5019	-18.9057	14.5019	-21.8174	421.673	73.1429	12.3061	59.8987	199.612	41.3061	199.612	53.5102	607.816
0	0.966146	12.0414	23.445	1459.11	24.5962	-26.7638	51.3601	18.0492	-17.9358	18.0492	-17.9358	629.735	162.694	3.10204	106.543	412.245	13.4898	412.245	13.4898	530.041
0	11.4364	10.6305	28.3923	1028.68	28.6997	-8.74082	37.4405	23.4798	-1.9619	23.4798	-1.9619	742.898	235.714	7.2449	111.471	480.735	26.7755	480.735	26.7755	473.041
0	4.52002	7.99259	23.4203	969.445	21.981	-12.145	34.126	16.1118	-5.5283	16.1118	-7.41384	638.673	83.4694	30.3469	33.0163	236.327	101.776	236.327	112.735	235.49
0	5.54397	7.764	23.3819	910.157	21.3371	-11.8842	33.2213	14.424	-5.79161	16.5806	-5.87204	1131.03	170.387	40.9032	37.8061	411.742	155.129	408.065	155.258	298.258
0	5.56736	13.7693	28.9021	1267.47	28.8239	-18.8106	47.6345	20.762	-8.25286	20.762	-10.5047	53.8776	18.4286	0.428571	104.289	39.3469	1.65306	39.3469	1.65306	1368.24
0	-4.05967	7.12835	18.8288	1065.34	16.1871	-21.6713	37.8584	9.17059	-12.6902	9.49008	-16.1646	451.653	58.5306	22.3673	29.9039	160.163	72.8571	145.429	91.9796	74.3265
0	11.9335	15.8902	31.4509	1300.81	35.5704	-14.9529	50.5234	26.5752	-0.877238	26.5752	-5.24379	40.1786	12.2857	0	93.7061	28.25	1.10714	28.25	1.10714	896.786
0	10.0461	13.8424	33.1423	1053.35	28.9714	-12.7944	41.7659	20.5537	-3.66495	22.2635	-3.66495	430.714	114.245	2.16327	104.785	274.571	9.79592	268.551	9.79592	802
4	7.78964	16.2904	34.9422	1139.24	30.2652	-16.3444	46.6096	21.2163	2.50022	21.2163	-6.79536	19.6939	5.7551	0	73.3679	14.0408	0.755102	14.0408	1.53061	1646.02
0	8.84587	15.184	30.9213	1258.4	32.6223	-16.4824	49.1047	23.7478	-6.77959	23.7478	-7.22525	59.8571	16.8776	0	98.2149	40.7755	0.0408163	40.7755	0.0408163	1078.78
0	-7.62243	14.5361	35.8255	960.55	12.1129	-28.4541	40.567	4.01388	-18.1974	4.01388	-19.5313	139.286	45.449	0	126.451	107.143	0.204082	107.143	0.367347	4930.02
0	6.5605	13.5603	29.1159	1228.93	28.6864	-17.9251	46.6116	21.0482	-6.6639	21.0482	-9.19815	121	26.625	1.44643	80.2005	70.0893	5.66071	70.0893	5.83929	1467.64
6	-3.51151	12.0108	31.5355	955.72	14.6447	-23.2417	37.8864	7.93993	-13.966	7.93993	-15.5106	118.082	36.7143	0	121.202	90.4694	0.346939	90.4694	0.367347	3995.33
29	8.3582	15.1191	33.2821	1114.6	30.1393	-15.2873	45.4267	20.2767	-6.12754	21.6063	-6.12754	146.633	36.4898	1	87.0183	84.1224	4.77551	82.898	4.77551	1499.02
31	-4.08902	15.2105	30.7308	1316.02	18.9288	-30.5586	49.4874	11.3891	-20.969	11.3891	-20.969	540.469	149.061	5.10204	107.015	359.184	17.2245	359.184	17.2245	1610.22
0	-6.79223	11.3152	19.62	1715.4	23.1526	-34.5165	57.6691	14.1111	-24.5428	14.1111	-28.0587	391	59.8571	12.5714	47.7706	163.776	44.3061	163.776	53.6122	455.592
0	-1.00302	8.52916	20.0471	1159.52	21.0996	-21.4457	42.5453	11.713	-7.59805	13.3304	-15.6674	619.918	70.8571	31.0204	27.189	200.449	99.0204	200.122	125.102	124.49
0	-3.75595	13.2582	34.5333	909.309	13.8421	-24.5334	38.3756	7.08846	-14.0149	7.08846	-15.2514	303.018	73.625	1.875	102.361	197.804	7.5	197.804	9.07143	4163.95
0	10.0858	8.91222	26.6783	909.044	25.8386	-7.5752	33.4138	20.5405	-1.54697	20.7167	-1.54697	1293.72	277	35.359	76.9298	708.974	117.256	669.179	117.256	362.692
0	1.22978	13.7729	26.5344	1450.98	26.0779	-25.8304	51.9083	18.1949	-17.5818	18.1949	-17.5818	340.612	105.184	2.59184	115.038	239.204	8.79592	239.204	8.79592	968.224
0	3.31177	10.7047	20.8477	1510.88	27.4331	-23.9189	51.352	20.7694	-16.5297	20.7694	-16.5297	537.571	126.245	4.04082	93.7418	321.449	17.449	321.449	17.449	60.7755
2	-5.91017	9.32722	21.1626	1359.61	16.8748	-27.214	44.0887	4.76662	-20.0535	10.7646	-22.1142	567.75	81.0833	15.1389	50.7089	235.639	59.1667	197.194	72.0556	320
0	14.0291	10.6891	28.4873	1019.73	31.6859	-5.83747	37.5233	24.6045	0.873361	26.0919	0.873361	545.714	156.878	3.32653	108.738	350.51	15.9184	344.735	15.9184	70.8571
0	12.6724	15.6181	32.3236	1220.31	35.2641	-13.0544	48.3184	26.199	4.0406	26.199	-3.6463	35.1071	7	0	69.8851	20	1.98214	20	2.98214	1168.21
0	5.05209	8.03425	22.7227	1002.76	23.0141	-12.3431	35.3572	16.972	-2.26331	16.972	-7.45356	627.429	84.2653	33.1429	28.5474	220.816	108.449	220.816	123.837	187.02
4	12.3664	7.16383	24.1428	827.795	28.27	-1.402	29.672	5.23656	9.67811	22.7894	2.60078	2117.67	240.667	119.167	24.1519	668.833	377	594	495.167	162.667
0	4.68173	12.8545	29.0645	1219.65	25.4416	-18.7848	44.2264	18.9031	-11.0611	18.9031	-11.0611	454.878	121.184	2.26531	104.735	294.184	9.7551	294.184	9.7551	1339.24
0	5.70968	10.9367	30.5012	896.258	22.7517	-13.102	35.8537	15.1254	-5.90578	16.3114	-5.90578	458.245	93.898	2.06122	85.3503	249.02	9.42857	238.429	9.42857	2135.22
0	2.6494	13.408	33.7055	970.031	21.4424	-18.3909	39.8333	13.715	-8.28887	13.715	-10.0573	136.796	27.7347	1.40816	86.0409	77.8776	4.55102	77.8776	5.38776	2712.04
7	11.6907	14.9796	29.1934	1348.94	36.0089	-15.3259	51.3348	27.2844	-1.78432	27.2844	-5.86139	22.3214	6.80357	0	82.0731	16.4464	0.214286	16.4464	0.428571	505.089
0	6.99743	13.2578	29.4832	1213.46	27.4851	-17.4659	44.951	21.155	-8.11946	21.155	-8.69626	432.429	130.964	1.42857	115.734	300.393	7.10714	300.393	7.10714	774.232
0	-7.00326	9.41593	16.5782	1744.13	22.6838	-34.1117	56.7955	14.4392	-24.5752	14.4392	-28.3858	345.204	54.1837	9.85714	51.3825	151.878	37.449	151.878	44.3469	403.367
0	-15.2219	7.18267	14.1158	1637.42	12.5583	-38.3251	50.8834	5.72512	-33.3564	5.72512	-33.3564	180.464	28.3036	7.03571	46.1455	76.7143	23.0357	76.7143	23.0357	44.875
0	3.40348	12.3082	23.6615	1469.28	25.5832	-26.4353	52.0184	20.2134	-16.3154	20.2134	-16.3154	608.959	169.633	4.02041	105.26	394.347	16.0408	394.347	16.0408	269.653
0	-8.92224	13.3065	33.6297	949.498	10.7186	-28.8042	39.5229	2.61375	-19.3105	2.61393	-20.6971	74.4531	26.0469	0.09375	125.333	58.8438	1.125	58.8125	2.42188	5373.2
0	-6.69985	12.3366	28.2574	1208.9	14.8204	-28.8223	43.6427	7.96577	-20.9141	7.96577	-21.5846	286.204	78.3061	2.12245	108.24	197.143	6.91837	197.143	6.91837	2888.39
0	3.37851	13.8418	30.3329	1190.56	24.6275	-21.0059	45.6334	17.3204	-12.0335	17.3204	-12.0335	344.163	96.5714	2.38776	110.555	228.694	8.91837	228.694	8.91837	1590.55
1	-5.51709	6.23025	18.9295	1021.2	12.3731	-20.5473	32.9204	-3.12595	-2.54544	7.42046	-16.8412	633.776	87.8367	28.551	35.4577	215.429	96.3673	161.571	130.184	150.837
0	-2.26709	12.5883	25.8628	1330.05	20.6097	-28.0562	48.6659	12.5639	-19.3698	13.3608	-19.3698	950.98	169.408	21.449	63.8105	450.245	70.7755	430.959	70.7755	859.082
0	3.60925	12.7448	26.9467	1324.23	26.0667	-21.2314	47.2981	19.0123	-13.576	19.0123	-13.576	371.732	94.6964	2.96429	99.1513	232.839	10.9643	232.839	10.9643	1406.8
0	-5.69368	12.3031	32.209	947.036	13.5931	-24.6046	38.1977	5.51754	-12.0626	5.5378	-17.5194	96.2321	18.4107	1.375	62.0527	43.1786	8.94643	42.8929	11.6964	4702.36
0	6.7203	15.2667	32.8709	1135.99	29.1535	-17.2909	46.4444	20.2395	-6.86446	20.2395	-7.76365	156.102	39.4286	1.36735	101.535	102.102	4.57143	102.102	4.57143	1603.88
0	2.3671	9.48483	22.0864	1261.92	24.3029	-18.6392	42.942	17.3462	-11.3153	17.3462	-13.3557	420.367	73.8776	12.3061	52.6804	186.939	47.5714	186.939	59.2245	159.959
1	12.7332	10.6761	28.1071	1049.22	30.2419	-7.73843	37.9804	25.0122	-0.957226	25.0122	-0.957226	694.929	224.089	6.46429	113.835	456.536	23.3036	456.536	23.3036	266.964
0	8.39212	11.0558	21.2882	1531.62	32.2774	-19.6576	51.935	23.5595	-9.03469	25.1538	-12.4054	145.696	20.3036	5	44.7007	59.75	17.0357	54.625	17.3214	412.357
0	3.70762	7.99336	20.7168	1124.75	23.3851	-15.198	38.583	17.0844	-3.36903	17.0844	-10.4689	575.082	77.5102	25.6122	31.371	201.163	88.3265	201.163	108.878	147.449
0	-3.62144	12.6653	23.3362	1527.89	23.4114	-30.8611	54.2726	14.5762	-19.0856	14.5762	-23.2934	363.49	83.0612	6.91837	87.6684	214.796	25.0408	214.796	33.9184	660.531
0	3.2518	11.2204	24.4593	1295.96	25.3167	-20.9134	46.2301	16.4014	-13.9216	17.873	-13.9216	233.75	40	4.03571	65.9493	112.946	14.0536	110.018	14.0536	1556.98
0	7.45843	12.5083	31.1205	995.816	26.7079	-13.4851	40.193	17.7979	-5.37748	19.2045	-5.45741	279.735	68.7959	1.10204	93.7924	165.755	5.85714	158.592	5.85714	1864.47
0	13.4133	10.6921	27.8313	1058.81	31.4491	-6.96808	38.4172	26.0189	-0.230218	26.0189	-0.230218	577.143	178.327	6.53061	110.428	375.102	21.6735	375.102	21.6735	35.7143
0	7.53999	9.66346	24.1719	1153.91	28.8071	-11.1689	39.9761	21.265	0.287845	21.4823	-6.62925	410.071	47.3393	25.0357	19.5729	122.518	80.3036	122.518	104.607	112.268
0	-7.16633	13.1848	33.9572	949.051	11.686	-27.0772	38.7633	4.23131	-17.7576	4.23131	-19.0208	158.143	48.7347	0.367347	120.041	117.51	1.59184	117.51	1.63265	4540.84
0	-1.45927	11.5964	27.2581	1151.4	18.5007	-24.0685	42.5692	10.9439	-16.7201	11.3376	-16.7201	285.643	54.9286	3.35714	80.0712	153.196	11.4643	152.911	11.4643	2327.54
0	7.7342	13.8176	27.2253	1361	32.0657	-18.681	50.7467	23.8667	-8.59961	23.8667	-9.64521	63.2245	18.6939	0.0204082	104.267	44.7551	0.306122	44.7551	0.306122	1186.31
0	3.25267	12.3912	28.1102	1160.58	22.8452	-21.2359	44.0811	16.9851	-11.7614	16.9851	-11.7614	1039.33	282.906	11.2188	103.531	654.625	42.3125	654.625	42.3125	1052.66
0	4.86526	13.6063	29.1381	1236.36	26.4309	-20.2609	46.6918	18.6484	-11.2833	19.2305	-11.2833	296.735	88.6939	1.42857	115.713	201.163	6.06122	200.776	6.06122	1290.08
0	-13.7721	7.79576	15.3081	1624.47	13.8505	-37.0816	50.9322	6.71743	-24.9259	6.9802	-31.7901	352.98	55.2245	15.6735	42.7689	144.122	53.5102	143.918	67	187.735
0	7.34221	16.8489	35.6662	1128.05	30.0792	-17.155	47.2342	20.6698	-0.479347	20.6698	-7.11516	49.898	13.2653	0.918367	80.4322	31.3469	2.91837	31.3469	2.91837	1716.92
0	8.18826	13.9855	29.5091	1231.88	30.9861	-16.4002	47.3863	22.8334	-7.13359	22.8334	-7.5164	111.875	30.0469	0.828125	97.607	71.0469	3.4375	71.0469	3.4375	1246.31
1	11.6875	14.9544	33.372	1101.75	33.286	-11.5236	44.8096	24.1389	4.36264	24.1389	-2.99956	33.3061	8.20408	0	67.565	17.1633	1.40816	17.1633	2.87755	1675.02
0	10.5562	8.13181	24.0186	987.528	28.5258	-5.32508	33.8508	21.0464	3.92601	22.7683	-1.33485	553.375	59.3958	33.8333	19.3139	166.042	110.667	165.208	140.958	19.5833
0	4.80034	11.2242	21.8154	1497.09	28.4748	-22.9612	51.436	22.2931	-14.6337	22.2931	-14.6337	446.51	143.857	1.5102	116.507	308.306	7.02041	308.306	7.02041	128.449
0	-6.51079	14.3143	26.1232	1496.98	21.2732	-33.5112	54.7844	11.9082	-22.5621	11.9082	-24.9521	406.061	111	3	107.923	270.796	10.7551	270.796	11.4082	1294.29
0	11.9576	8.5414	28.2946	780.854	26.9416	-3.24028	30.1819	19.7948	2.59704	21.6848	2.59665	1414.37	191.13	31.4348	47.9918	517.174	127.413	509.739	129.783	233.413
0	5.07941	9.05097	22.4303	1189.09	26.2913	-14.0633	40.3546	19.1526	-2.93743	19.1526	-9.4986	470.214	52.4821	24.875	21.638	148.857	82.8393	148.857	100.554	192.714
0	-4.74743	12.1158	30.0856	1026.65	13.8073	-26.4651	40.2725	6.86272	-18.2139	6.86272	-18.2594	310.02	66.6327	2.26531	94.6344	184.286	7.69388	184.286	7.69388	3220.04
0	6.89833	12.8601	27.3068	1311.87	29.2616	-17.8349	47.0965	22.3544	-9.87231	22.3544	-9.87231	394	121.643	2.23214	114.257	274.196	8.80357	274.196	8.80357	413.429
0	7.65743	9.22904	30.2161	791.826	23.4002	-7.25608	30.6563	15.2529	-2.19464	17.1917	-2.19464	689.673	107.163	26.2857	51.626	296.571	81.3469	281.102	81.3469	1179.02
10	-7.72509	8.83923	17.1235	1517.92	20.5045	-31.1156	51.6201	3.15524	-22.388	11.9682	-25.2145	462.449	61.4286	21.5714	35.2425	166.755	69.6735	160.082	81.6735	43.3673
0	8.12556	13.9967	30.1669	1166.8	29.422	-16.9748	46.3968	20.0245	-7.11785	21.738	-7.11785	387.449	101.347	1.83673	103.132	248.776	7.95918	234.327	7.95918	1169.71
0	8.73746	11.947	30.4891	986.067	27.311	-11.8712	39.1822	18.9236	-3.9511	20.4863	-3.9511	459.964	99.0179	2.64286	87.5248	266.554	10.7143	237.446	10.7143	1428.29
0	-3.54577	14.0306	36.0499	931.994	15.2104	-23.7021	38.9126	7.72796	-13.5258	7.72796	-15.1069	112.633	32.9796	0.204082	113.798	83.1224	1.93878	83.1224	2.36735	4027.88
0	-4.26167	13.583	35.5176	885.828	12.9356	-25.2985	38.2341	6.3625	-14.0574	6.3625	-15.4363	389.082	95.3265	0.979592	108.106	259.816	4.73469	259.816	5.38776	4020.76
0	5.09446	12.9135	27.5058	1307.44	27.6958	-19.2531	46.9489	20.4282	-11.6318	20.4282	-11.6799	379.898	114.102	2.61224	112.152	260.327	9.57143	260.327	9.57143	781.429
0	3.9065	7.87503	21.8708	1015.34	21.8541	-14.1488	36.0029	12.9757	-4.26254	16.0976	-8.61933	1106.67	145.388	50.8163	33.6226	407.857	177.531	389.878	207.163	398.816
0	-1.16752	10.8874	22.1549	1422.94	23.4173	-25.7199	49.1372	15.8674	-16.2624	15.8674	-19.2719	406.02	92.6327	7.36735	86.5841	236.265	26.2449	236.265	32.0816	568.878
4	7.19113	12.6517	26.7715	1320.77	29.4563	-17.8025	47.2589	22.6799	-9.79293	22.6799	-9.79293	426.49	131.857	2.5102	113.238	292.755	9.04082	292.755	9.04082	367.898
0	5.83974	8.21658	24.7905	939.391	22.9873	-10.1567	33.144	17.1008	-4.68442	17.1008	-5.9143	640.545	85.9091	32.9091	29.5243	228.545	111.273	228.545	121.636	155
0	-4.71101	15.1746	28.8441	1430.65	19.6111	-33.0334	52.6445	11.7592	-23.4119	11.7592	-23.4119	559.812	150.688	6.01562	103.179	361.031	21.6875	361.031	21.6875	1447.78
11	7.8965	13.1623	32.1512	1017.03	26.8371	-14.0998	40.9369	18.3729	-5.27057	19.9132	-5.27057	443.551	103.918	2	93.8443	268.245	8.02041	244.327	8.02041	1514.41
0	10.9106	11.3549	30.0791	982.205	28.7799	-8.95279	37.7326	21.1716	-1.68982	22.6491	-1.68982	536.125	117.125	3.60714	87.0735	308.25	13.4643	280.661	13.4643	936.25
0	6.49947	11.9115	24.9428	1326.37	29.8372	-17.9173	47.7545	22.3183	-10.111	22.3183	-10.4203	95.0204	29.1633	0.122449	115.808	69.8571	0.77551	69.8571	0.77551	1218.55
0	1.03038	13.7667	25.2544	1532.16	26.9107	-27.6011	54.5119	18.804	-17.5976	18.804	-19.0028	230.25	66.0179	1.19643	115.92	164.696	5	164.696	5	1147.5
0	5.43393	12.347	25.5069	1342.2	28.7422	-19.6634	48.4056	21.3856	-11.5799	21.4202	-11.7757	137.018	40.1964	1	112.205	94.625	3.875	94.6071	3.875	1144.12
0	11.2426	10.8449	27.1253	1105.43	29.1386	-10.8181	39.9567	24.0805	-3.09472	24.0805	-3.09472	615.571	205.796	3.53061	127.486	443.98	13.3878	443.98	13.3878	5.26531
0	6.46624	7.61034	23.9022	877.276	22.0788	-9.77944	31.8582	16.167	-4.27409	17.3075	-4.32489	1098.5	162.5	38.9	38.583	403.5	147.6	402.1	147.65	177.1
0	10.9329	10.5799	27.8656	1034.88	28.556	-9.40993	37.9659	22.542	-2.38339	23.2156	-2.38339	1287.45	338.571	22.25	92.9473	750.321	76.1607	737.536	76.1607	118.643
1	3.7186	11.3222	22.7628	1424.46	26.6016	-23.1383	49.7399	20.1684	-14.99	20.1684	-14.99	558.694	116.633	5.30612	83.6945	304.816	22.7755	304.816	22.7755	134.02
1	4.33958	12.9072	28.882	1157.77	25.0623	-19.6833	44.7456	15.589	-11.2073	17.1071	-11.2073	285.672	46.2969	8.5	52.4808	126.844	28.8438	120.078	28.8438	1650.56
0	1.91643	14.4827	27.5571	1427.52	26.578	-25.9785	52.5566	18.6907	-16.5584	18.6907	-16.5584	157.837	50.3061	1	114.322	112.429	3.4898	112.429	3.4898	1411.49
0	4.41831	14.4116	31.7111	1163.64	26.5994	-18.8367	45.4362	18.5699	-8.5085	18.5699	-10.0562	75.7551	23.5102	1	98.2063	51.4286	3.02041	51.4286	3.02041	1799.71
0	-6.96224	15.2434	36.9519	957.572	13.0162	-28.0985	41.1147	4.62192	-17.0382	4.62192	-18.9067	93.375	31.3214	0.107143	124.352	73.3036	0.571429	73.3036	0.571429	4848.45
0	1.31082	13.9755	25.7451	1528.12	27.3444	-26.9393	54.2838	19.2598	-18.4359	19.2598	-18.4359	266.367	75.8163	2.5102	107.333	179	8.46939	179	8.46939	936.735
0	-5.60082	12.7782	24.4606	1501	20.2407	-31.9734	52.214	11.1555	-22.7714	12.1451	-24.4679	688.633	123.388	10	69.5092	334.51	43.6531	317.776	43.8776	495.653
0	-12.6041	11.434	19.4683	1887.51	19.5224	-39.2132	58.7356	10.6546	-15.5664	10.7453	-34.436	272.837	52.8571	7.95918	61.1743	129.592	28.9184	129.551	42.102	596.041
0	8.64001	10.1272	26.7439	1027.07	25.9359	-11.9304	37.8663	20.1462	-4.66935	20.7374	-4.66935	1254.86	332.102	16.6939	99.5126	769.102	62.5918	749.429	62.5918	472.245
0	6.35278	8.95833	24.9594	968.72	23.0667	-12.825	35.8917	15.2486	-5.99444	17.8181	-5.99444	1031	162	36	41.0028	390	137	389	137	15
0	-5.54056	9.12935	18.5721	1402.4	21.043	-28.1129	49.1559	11.1407	-19.9167	12.4134	-22.2656	483.918	69.6327	19.7959	41.5738	186.776	66.449	184.796	74	86.2041
0	-4.5642	13.9034	34.9348	937.29	13.4859	-26.3104	39.7963	6.65235	-15.0886	6.65235	-16.3767	313.143	78.6429	1.76786	106.19	209.857	6.80357	209.857	8.23214	4194.05
0	-2.51354	13.7643	27.7115	1353.43	21.3421	-28.3326	49.6748	13.4755	-19.4252	13.4755	-19.7977	184.036	50.9643	1.125	104.728	123.946	4.39286	123.946	4.39286	1956.09
0	5.20025	12.6141	24.2007	1442.32	29.5027	-22.6321	52.1349	21.9461	-10.5974	21.9461	-13.8109	103.286	33.5536	1	116.317	75.9643	3.03571	75.9643	3.03571	1238.04
0	8.24295	13.0033	31.9948	1049.36	26.9309	-13.6998	40.6308	18.9574	-5.37404	20.5581	-5.37404	445.755	138.837	1	115.98	298.327	6.67347	293.918	6.67347	1054.82
0	10.0135	9.76865	26.9617	1009.53	29.4529	-6.78	36.2329	20.4291	14.8191	22.2598	-2.4184	593.982	65.6429	33.2857	20.7118	182.964	122.321	170.143	150.107	39.8929
[truncated: 14,131 more rows]
